# Supplementary material for: Genetic landscape of phenylketonuria in Brazil
Source: Orphanet J Rare Dis. 2026 Jul 9;21:241. doi: 10.1186/s13023-026-04435-x (PMC13348572; doi:10.1186/s13023-026-04435-x)
Supplement: Supplementary file 1 — Supplementary Material 1 [file 13023_2026_4435_MOESM1_ESM.xlsx]

## Sheet: S1- Genotype Dataset
Supplementary Table S1. Complete list of PAH genotypes, geographic regions, data sources, phenylketonuria (PKU) types, tetrahydrobiopterin (BH4) responsiveness, and corresponding references if the genotype has been published.
N	Gender	Variant 1	Variant 2	Methodology	Brazilian Region	PKU Type	BH4 responsiveness	Source	Published in
1	M	c.473G>A	c.1162G>A	MPS	South	Classic	No	Literature & Physicians	Tresbach RH et al. (2020)
2	F	c.754C>T	c.1315+1G>A	MPS	South	Classic	NP	Literature & Physicians	Tresbach RH et al. (2020)
3	M	c.1222C>T	c.1315+1G>A	MPS	South	Classic	NP	Literature & Physicians	Tresbach RH et al. (2020)
4	F	c.1222C>T	c.1222C>T	MPS	South	Classic	No	Literature & Physicians	Tresbach RH et al. (2020)
5	M	c.722G>A	c.1222C>T	MPS	South	Mild	No	Literature & Physicians	Tresbach RH et al. (2020)
6	F	c.1042C>G	c.1315+1G>A	MPS	South	Classic	No	Literature & Physicians	Tresbach RH et al. (2020)
7	M	c.1162G>A	c.1169A>G	MPS	South	Mild	No	Literature & Physicians	Tresbach RH et al. (2020)
8	F	c.1066-11G>A	c.1169A>G	MPS	South	Mild	Yes	Literature & Physicians	Tresbach RH et al. (2020)
9	F	c.754C>T	c.1222C>T	MPS	South	Classic	No	Literature & Physicians	Tresbach RH et al. (2020)
10	F	c.1169A>G	c.1222C>T	MPS	South	Mild	Yes	Literature & Physicians	Tresbach RH et al. (2020)
11	M	c.1042C>G	c.1241A>G	MPS	South	Mild	Yes	Literature & Physicians	Tresbach RH et al. (2020)
12	M	c.524C>G	c.754C>T	MPS	South	Mild	No	Literature & Physicians	Tresbach RH et al. (2020)
13	M	c.473G>A	c.1315+1G>A	MPS	South	Classic	No	Literature & Physicians	Tresbach RH et al. (2020)
14	F	c.473G>A	c.1055delG	MPS	South	Classic	NP	Literature & Physicians	Tresbach RH et al. (2020)
15	F	c.712A>C	c.814G>T	MPS	South	Classic	No	Literature & Physicians	Tresbach RH et al. (2020)
16	F	c.932T>C	c.1315+1G>A	MPS	South	Classic	NP	Literature & Physicians	Tresbach RH et al. (2020)
17	F	c.745C>T	c.838G>A	MPS	South	Classic	NP	Literature & Physicians	Tresbach RH et al. (2020)
18	M	c.194T>C	c.472C>T	MPS	South	Classic	NP	Literature & Physicians	Tresbach RH et al. (2020)
19	M	c.473G>A	c.1162G>A	MPS	South	Classic	NP	Literature & Physicians	Tresbach RH et al. (2020)
20	M	c.754C>T	c.1024delG	MPS	South	Classic	NP	Literature & Physicians	Tresbach RH et al. (2020)
21	M	c.754C>T	c.1066-11G>A	MPS	Central-West	Classic	No	Literature & Physicians	Tresbach RH et al. (2020)
22	M	c.168+5G>A	c.782G>A	MPS	Central-West	Classic	Slow	Literature & Physicians	Tresbach RH et al. (2020)
23	M	c.184delC	c.1169A>G	MPS	Central-West	Mild	Yes	Literature & Physicians	Tresbach RH et al. (2020)
24	F	c.184delC	c.1169A>G	MPS	Central-West	Mild	Yes	Literature & Physicians	Tresbach RH et al. (2020)
25	F	c.1066-11G>A	c.1066-11G>A	MPS	Central-West	Classic	Yes	Literature & Physicians	Tresbach RH et al. (2020)
26	F	c.728G>A	c.728G>A	MPS	Central-West	Classic	No	Literature & Physicians	Tresbach RH et al. (2020)
27	F	c.441+5G>T	c.473G>A	MPS	Central-West	Classic	No	Literature & Physicians	Tresbach RH et al. (2020)
28	F	c.184delC	c.184delC	MPS	Central-West	Classic	No	Literature & Physicians	Tresbach RH et al. (2020)
29	F	c.473G>A	c.782G>A	MPS	Central-West	Classic	Yes	Literature & Physicians	Tresbach RH et al. (2020)
30	F	c.1162G>A	c.1162G>A	MPS	Central-West	Undefined	Yes	Literature & Physicians	Tresbach RH et al. (2020)
31	F	c.782G>A	c.1315+1G>A	MPS	Central-West	Classic	Yes	Literature & Physicians	Tresbach RH et al. (2020)
32	M	c.782G>A	c.1315+1G>A	MPS	South	Classic	No	Literature & Physicians	Tresbach RH et al. (2020)
33	M	c.782G>A	c.1315+1G>A	MPS	South	Classic	No	Literature & Physicians	Tresbach RH et al. (2020)
34	M	c.842+1G>A	c.1162G>A	MPS	South	Undefined	No	Literature & Physicians	Tresbach RH et al. (2020)
35	F	c.194T>C	c.526C>T	MPS	South	Classic	Yes	Physicians	Not published
36	F	c.165delT	c.331C>T	MPS	South	Classic	No	Physicians	Not published
37	F	c.745C>T	c.745C>T	MPS	South	Mild	NP	Physicians	Not published
38	M	c.473G>A	c.754C>T	MPS	South	Classic	No	Physicians	Not published
39	F	c.782G>A	c.782G>A	MPS	South	Undefined	No	Physicians	Not published
40	F	c.782G>A	c.1315+1G>A	MPS	South	Mild	No	Literature & Physicians	Nunes, AJ et al. (2025)
41	M	c.745C>T	c.1162G>A	MPS	South	Mild	NP	Physicians	Not published
42	F	c.1042C>G	c.1066-11G>A	MPS	South	Mild	No	Literature & Physicians	Nunes, AJ et al. (2025)
43	F	c.194T>C	c.194T>C	MPS	South	Mild	NP	Physicians	Not published
44	F	c.782G>A	c.1243G>A	MPS	South	Undefined	NP	Physicians	Not published
45	F	c.283A>T	c.722G>A	MPS	NA	NA	NA	Physicians	Not published
46	F	c.526C>T	c.1243G>A	DV	South	Mild	NP	Physicians	Not published
47	F	c.782G>A	c.1315+1G>A	DV	South	Classic	NP	Physicians	Not published
48	M	c.526C>T	c.781C>T	DV	South	Classic	No	Physicians	Not published
49	M	c.194T>C	c.1222C>T	DV	South	Classic	Yes	Physicians	Not published
50	F	c.745C>T	c.1162G>A	DV	South	Mild	No	Physicians	Not published
51	F	c.842C>T	c.1222C>T	DV	South	Classic	No	Physicians	Not published
52	M	c.1162G>A	c.1162G>A	DV	South	Classic	NP	Physicians	Not published
53	M	c.165delT	c.1222C>T	DV	South	Mild	No	Physicians	Not published
54	F	c.194T>C	c.1169A>G	DV	South	Mild	NP	Physicians	Not published
55	F	c.165delT	c.1222C>T	DV	South	Mild	No	Physicians	Not published
56	M	c.168+5G>C	c.1222C>T	DV	South	Classic	NP	Physicians	Not published
57	M	c.194T>C	c.1241A>G	DV	South	Mild	Yes	Literature & Physicians	Nunes, AJ et al. (2025)
58	M	c.194T>C	c.1222C>T	DV	South	Mild	Yes	Literature & Physicians	Nunes, AJ et al. (2025)
59	M	c.1042C>G	c.1222C>T	DV	South	Mild	Yes	Physicians	Not published
60	F	c.1042C>G	c.1222C>T	DV	South	Mild	No	Physicians	Not published
61	M	c.782G>A	c.1169A>G	DV	South	Mild	NP	Physicians	Not published
62	M	c.473G>A	c.1162G>A	DV	South	Mild	Yes	Literature & Physicians	Nunes, AJ et al. (2025)
63	F	c.1162G>A	c.1162G>A	DV	South	Classic	Yes	Physicians	Not published
64	M	c.1162G>A	c.1162G>A	DV	South	Classic	NP	Physicians	Not published
65	F	c.754C>T	c.782G>A	DV	South	Classic	No	Physicians	Not published
66	F	c.898G>T	c.932T>C	DV	South	Mild	Yes	Physicians	Not published
67	M	c.194T>C	c.838G>A	DV	South	Classic	NP	Physicians	Not published
68	F	c.168+5G>C	c.194T>C	DV	South	Classic	NP	Physicians	Not published
69	M	c.194T>C	c.194T>C	DV	South	Classic	No	Physicians	Not published
70	F	c.473G>A	c.473G>A	DV	South	Classic	NP	Physicians	Not published
71	F	c.473G>A	c.754C>T	DV	South	Classic	No	Physicians	Not published
72	M	c.168+5G>C	c.168+5G>C	DV	South	Classic	NP	Physicians	Not published
73	M	c.473G>A	c.754C>T	DV	South	Classic	No	Physicians	Not published
74	F	c.194T>C	c.842C>T	DV	South	Classic	NP	Physicians	Not published
75	M	c.194T>C	c.781C>T	DV	South	Classic	No	Physicians	Not published
76	M	c.441+5G>T	c.441+5G>T	DV	South	Classic	No	Physicians	Not published
77	M	c.194T>C	c.1315+1G>A	DV	South	Classic	NP	Physicians	Not published
78	F	c.194T>C	c.842C>T	DV	South	Classic	NP	Physicians	Not published
79	M	c.1222C>T	NA	DV	South	Classic	No	Physicians	Not published
80	M	c.194T>C	NA	DV	South	Mild	NP	Physicians	Not published
81	F	c.1315+1G>A	NA	DV	South	Classic	NP	Physicians	Not published
82	F	c.1222C>T	NA	DV	South	Undefined	Yes	Physicians	Not published
83	F	c.1222C>T	NA	DV	South	Classic	NP	Physicians	Not published
84	M	c.1315+1G>A	NA	DV	South	Classic	NP	Physicians	Not published
85	M	c.754C>T	NA	DV	South	Classic	NP	Physicians	Not published
86	F	c.734T>C	c.764T>C	DV	South	HPA	NP	Physicians	Not published
87	M	c.1066-11G>A	NA	DV	Central-West	Classic	NP	Literature & Physicians	Costa RD et al. (2020)
88	F	c.1162G>A	c.1162G>A	DV	Central-West	Classic	NP	Literature & Physicians	Costa RD et al. (2020)
89	M	c.782G>A	NA	DV	Central-West	Classic	NP	Literature & Physicians	Costa RD et al. (2020)
90	M	c.782G>A	NA	DV	Central-West	Classic	NP	Literature & Physicians	Costa RD et al. (2020)
91	M	c.782G>A	c.1162G>A	DV	Central-West	Classic	NP	Literature & Physicians	Costa RD et al. (2020)
92	F	c.1066-11G>A	NA	DV	Central-West	Classic	NP	Literature & Physicians	Costa RD et al. (2020)
93	M	c.782G>A	c.1066-11G>A	DV	Central-West	Classic	NP	Literature & Physicians	Costa RD et al. (2020)
94	F	c.1066-11G>A	c.1162G>A	DV	Central-West	Classic	NP	Literature & Physicians	Costa RD et al. (2020)
95	M	c.1162G>A	NA	DV	Central-West	Classic	NP	Literature & Physicians	Costa RD et al. (2020)
96	M	c.1066-11G>A	c.1241A>G	WG	North	Classic	NP	Literature & Physicians	Bonfim-Freitas PE et al. (2023)
97	F	c.473G>A	c.724C>T	WG	North	Classic	NP	Literature & Physicians	Bonfim-Freitas PE et al. (2023)
98	M	c.1066-11G>A	c.1066-11G>A	WG	North	Classic	NP	Literature & Physicians	Bonfim-Freitas PE et al. (2023)
99	F	c.205C>T	c.1065+1G>A	WG	North	Classic	NP	Literature & Physicians	Bonfim-Freitas PE et al. (2023)
100	M	c.1066-11G>A	c.1066-11G>A	WG	North	Classic	NP	Literature & Physicians	Bonfim-Freitas PE et al. (2023)
101	F	c.250G>T	c.833C>T	WG	North	Classic	NP	Literature & Physicians	Bonfim-Freitas PE et al. (2023)
102	F	c.194T>C	c.1162G>A	WG	North	Classic	NP	Literature & Physicians	Bonfim-Freitas PE et al. (2023)
103	F	c.745C>T	NA	WG	North	Classic	NP	Literature & Physicians	Bonfim-Freitas PE et al. (2023)
104	M	c.745C>T	NA	WG	North	Classic	NP	Literature & Physicians	Bonfim-Freitas PE et al. (2023)
105	M	c.782G>A	NA	WG	North	Classic	NP	Literature & Physicians	Bonfim-Freitas PE et al. (2023)
106	F	c.1222C>T	NA	WG	North	Classic	NP	Literature & Physicians	Bonfim-Freitas PE et al. (2023)
107	M	c.1162G>A	NA	WG	North	Classic	NP	Literature & Physicians	Bonfim-Freitas PE et al. (2023)
108	F	c.782G>A	NA	WG	North	Classic	NP	Literature & Physicians	Bonfim-Freitas PE et al. (2023)
109	M	c.838G>A	NA	WG	North	Classic	NP	Literature & Physicians	Bonfim-Freitas PE et al. (2023)
110	F	c.194T>C	NA	WG	North	Classic	NP	Literature & Physicians	Bonfim-Freitas PE et al. (2023)
111	M	c.782G>A	NA	WG	North	Classic	NP	Literature & Physicians	Bonfim-Freitas PE et al. (2023)
112	M	c.1042C>G	NA	WG	North	Classic	NP	Literature & Physicians	Bonfim-Freitas PE et al. (2023)
113	F	c.1162G>A	c.1208C>T	WG	North	Mild	NP	Literature & Physicians	Bonfim-Freitas PE et al. (2023)
114	F	c.782G>A	c.1243G>A	WG	North	Mild	NP	Literature & Physicians	Bonfim-Freitas PE et al. (2023)
115	F	c.194T>C	NA	WG	North	Mild	NP	Literature & Physicians	Bonfim-Freitas PE et al. (2023)
116	M	c.1162G>A	NA	WG	North	Mild	NP	Literature & Physicians	Bonfim-Freitas PE et al. (2023)
117	F	c.782G>A	NA	WG	North	Mild	NP	Literature & Physicians	Bonfim-Freitas PE et al. (2023)
118	M	c.527G>T	c.1162G>A	MPS	NA	Mild	NA	Physicians	Not published
119	NA	c.1208C>T	c.1315+1G>A	MPS	NA	Undefined	NA	Physicians	Not published
120	M	c.561G>A	c.727C>T	MPS	NA	Undefined	NA	Physicians	Not published
121	F	c.745C>T	c.782G>A	WG	South	Classic	No	Physicians	Not published
122	F	c.782G>C	c.1315+1G>A	WG	South	Classic	No	Physicians	Not published
123	M	c.194T>C	NA	WG	South	Undefined	NA	Physicians	Not published
124	M	c.194T>C	NA	WG	South	Undefined	NA	Physicians	Not published
125	NA	c.781C>T	c.1066-11G>A	DV	South	NA	NA	Literature	Santana da Silva, LC (2003)
126	NA	c.168+5G>C	c.194T>C	DV	South	NA	NA	Literature	Santana da Silva, LC (2003)
127	NA	c.842C>T	c.1222C>T	DV	South	NA	NA	Literature	Santana da Silva, LC (2003)
128	NA	c.1222C>T	c.1222C>T	DV	South	NA	NA	Literature	Santana da Silva, LC (2003)
129	NA	c.169-13T>G	c.1162G>A	DV	South	NA	NA	Literature	Santana da Silva, LC (2003)
130	NA	c.168+5G>C	c.168+5G>C	DV	South	NA	NA	Literature	Santana da Silva, LC (2003)
131	NA	c.781C>T	c.781C>T	DV	South	NA	NA	Literature	Santana da Silva, LC (2003)
132	NA	c.163_165del	c.1222C>T	DV	South	NA	NA	Literature	Santana da Silva, LC (2003)
133	NA	c.168+5G>C	c.168+5G>T	DV	South	NA	NA	Literature	Santana da Silva, LC (2003)
743	NA	c.*19G>T	c.1223G>A	DV	South	NA	NA	Literature	Santana da Silva, LC (2003)
135	NA	c.473G>A	c.809G>A	DV	South	NA	NA	Literature	Santana da Silva, LC (2003)
136	NA	c.194T>C	c.1315+1G>A	DV	South	NA	NA	Literature	Santana da Silva, LC (2003)
137	NA	c.194T>C	c.781C>T	DV	South	NA	NA	Literature	Santana da Silva, LC (2003)
138	NA	c.782G>A	c.1222C>T	DV	South	NA	NA	Literature	Santana da Silva, LC (2003)
139	NA	c.168+5G>C	c.194T>C	DV	South	NA	NA	Literature	Santana da Silva, LC (2003)
140	NA	c.194T>C	c.842C>T	DV	South	NA	NA	Literature	Santana da Silva, LC (2003)
141	NA	c.842+1G>A	c.1162G>A	DV	South	NA	NA	Literature	Santana da Silva, LC (2003)
142	NA	c.43_44insCT	c.43_44insCT	DV	South	NA	NA	Literature	Santana da Silva, LC (2003)
143	M	c.1066-11G>A	c.1066-11G>A	DV	South	Classic	NA	Literature	Steiner CE al (2007)
144	M	c.1066-11G>A	c.1066-11G>A	DV	Northeast	Classic	NA	Literature	Steiner CE al (2007)
145	F	c.1066-11G>A	c.1066-11G>A	DV	Southeast	Classic	NA	Literature	Steiner CE al (2007)
146	NA	c.926C>T	NA	DV	Southeast	NA	NA	Literature	Pollice EL (2008) Thesis
147	NA	c.1315+1G>A	NA	DV	Southeast	NA	NA	Literature	Pollice EL (2008) Thesis
148	NA	c.442-5C>G	NA	DV	Southeast	NA	NA	Literature	Pollice EL (2008) Thesis
149	NA	c.194T>C	c.194T>C	DV	Southeast	NA	NA	Literature	Pollice EL (2008) Thesis
150	NA	c.194T>C	c.1042C>G	DV	Southeast	NA	NA	Literature	Pollice EL (2008) Thesis
151	NA	c.442-5C>G	NA	DV	Southeast	NA	NA	Literature	Pollice EL (2008) Thesis
152	NA	c.926C>T	c.926C>T	DV	Southeast	NA	NA	Literature	Pollice EL (2008) Thesis
153	NA	c.194T>C	c.194T>C	DV	Southeast	NA	NA	Literature	Pollice EL (2008) Thesis
154	NA	c.1315+1G>A	NA	DV	Southeast	NA	NA	Literature	Pollice EL (2008) Thesis
155	NA	c.1315+1G>A	c.442-5C>G	DV	Southeast	NA	NA	Literature	Pollice EL (2008) Thesis
156	NA	c.143T>C	NA	DV	Southeast	NA	NA	Literature	Pollice EL (2008) Thesis
157	NA	c.926C>T	NA	DV	Southeast	NA	NA	Literature	Pollice EL (2008) Thesis
158	NA	c.194T>C	c.194T>C	DV	Southeast	NA	NA	Literature	Pollice EL (2008) Thesis
159	NA	c.442-5C>G	NA	DV	Southeast	NA	NA	Literature	Pollice EL (2008) Thesis
160	NA	c.1162G>A	c.1162G>A	DV	Southeast	Classic	NA	Literature	Santos LL et al. (2010)
161	NA	c.1162G>A	c.1162G>A	DV	Southeast	Classic	NA	Literature	Santos LL et al. (2010)
162	NA	c.1162G>A	c.1162G>A	DV	Southeast	Classic	NA	Literature	Santos LL et al. (2010)
163	NA	c.1162G>A	c.1162G>A	DV	Southeast	Classic	NA	Literature	Santos LL et al. (2010)
164	NA	c.1162G>A	c.1162G>A	DV	Southeast	Classic	NA	Literature	Santos LL et al. (2010)
165	NA	c.1162G>A	c.1162G>A	DV	Southeast	Mild	NA	Literature	Santos LL et al. (2010)
166	NA	c.782G>A	c.782G>A	DV	Southeast	Classic	NA	Literature	Santos LL et al. (2010)
167	NA	c.782G>A	c.782G>A	DV	Southeast	Classic	NA	Literature	Santos LL et al. (2010)
168	NA	c.782G>A	c.782G>A	DV	Southeast	Classic	NA	Literature	Santos LL et al. (2010)
169	NA	c.782G>A	c.782G>A	DV	Southeast	Mild	NA	Literature	Santos LL et al. (2010)
170	NA	c.782G>A	c.782G>A	DV	Southeast	Mild	NA	Literature	Santos LL et al. (2010)
171	NA	c.782G>A	c.1162G>A	DV	Southeast	Classic	NA	Literature	Santos LL et al. (2010)
172	NA	c.782G>A	c.1162G>A	DV	Southeast	Mild	NA	Literature	Santos LL et al. (2010)
173	NA	c.782G>A	c.1162G>A	DV	Southeast	Mild	NA	Literature	Santos LL et al. (2010)
174	NA	c.782G>A	c.1162G>A	DV	Southeast	Mild	NA	Literature	Santos LL et al. (2010)
175	NA	c.194T>C	c.1162G>A	DV	Southeast	Classic	NA	Literature	Santos LL et al. (2010)
176	NA	c.194T>C	c.1162G>A	DV	Southeast	Classic	NA	Literature	Santos LL et al. (2010)
177	NA	c.194T>C	c.1162G>A	DV	Southeast	Classic	NA	Literature	Santos LL et al. (2010)
178	NA	c.194T>C	c.1162G>A	DV	Southeast	Mild	NA	Literature	Santos LL et al. (2010)
179	NA	c.1066-11G>A	c.1162G>A	DV	Southeast	Classic	NA	Literature	Santos LL et al. (2010)
180	NA	c.1066-11G>A	c.1162G>A	DV	Southeast	Classic	NA	Literature	Santos LL et al. (2010)
181	NA	c.1066-11G>A	c.1162G>A	DV	Southeast	Mild	NA	Literature	Santos LL et al. (2010)
182	NA	c.1066-11G>A	c.1162G>A	DV	Southeast	Mild	NA	Literature	Santos LL et al. (2010)
183	NA	c.168+5G>A	c.168+5G>A	DV	Southeast	Classic	NA	Literature	Santos LL et al. (2010)
184	NA	c.168+5G>A	c.168+5G>A	DV	Southeast	Classic	NA	Literature	Santos LL et al. (2010)
185	NA	c.168+5G>A	c.168+5G>A	DV	Southeast	Classic	NA	Literature	Santos LL et al. (2010)
186	NA	c.754C>T	c.782G>A	DV	Southeast	Classic	NA	Literature	Santos LL et al. (2010)
187	NA	c.754C>T	c.782G>A	DV	Southeast	Classic	NA	Literature	Santos LL et al. (2010)
188	NA	c.782G>A	c.1042C>G	DV	Southeast	Classic	NA	Literature	Santos LL et al. (2010)
189	NA	c.782G>A	c.1042C>G	DV	Southeast	Mild	NA	Literature	Santos LL et al. (2010)
190	NA	c.754C>T	c.1162G>A	DV	Southeast	Classic	NA	Literature	Santos LL et al. (2010)
191	NA	c.754C>T	c.1162G>A	DV	Southeast	Classic	NA	Literature	Santos LL et al. (2010)
192	NA	c.194T>C	c.194T>C	DV	Southeast	Classic	NA	Literature	Santos LL et al. (2010)
193	NA	c.194T>C	c.194T>C	DV	Southeast	Mild	NA	Literature	Santos LL et al. (2010)
194	NA	c.168+5G>C	c.1066-11G>A	DV	Southeast	Classic	NA	Literature	Santos LL et al. (2010)
195	NA	c.168+5G>C	c.1066-11G>A	DV	Southeast	Classic	NA	Literature	Santos LL et al. (2010)
196	NA	c.1066-11G>A	c.1066-11G>A	DV	Southeast	Classic	NA	Literature	Santos LL et al. (2010)
197	NA	c.1066-11G>A	c.1066-11G>A	DV	Southeast	Mild	NA	Literature	Santos LL et al. (2010)
198	NA	c.782G>A	c.1066-11G>A	DV	Southeast	Classic	NA	Literature	Santos LL et al. (2010)
199	NA	c.782G>A	c.1222C>T	DV	Southeast	Mild	NA	Literature	Santos LL et al. (2010)
200	NA	c.782G>A	c.809G>A	DV	Southeast	Mild	NA	Literature	Santos LL et al. (2010)
201	NA	c.194T>C	c.782G>A	DV	Southeast	Mild	NA	Literature	Santos LL et al. (2010)
202	NA	c.168+5G>C	c.168+5G>C	DV	Southeast	Classic	NA	Literature	Santos LL et al. (2010)
203	NA	c.1066-11G>A	c.1315+1G>A	DV	Southeast	Classic	NA	Literature	Santos LL et al. (2010)
204	NA	c.781C>T	c.842C>T	DV	Southeast	Mild	NA	Literature	Santos LL et al. (2010)
205	NA	c.754C>T	c.842C>T	DV	Southeast	Mild	NA	Literature	Santos LL et al. (2010)
206	NA	c.842C>T	c.842C>T	DV	Southeast	Classic	NA	Literature	Santos LL et al. (2010)
207	NA	c.168+5G>C	c.754C>T	DV	Southeast	Classic	NA	Literature	Santos LL et al. (2010)
208	NA	c.754C>T	c.754C>T	DV	Southeast	Classic	NA	Literature	Santos LL et al. (2010)
209	NA	c.168+5G>A	c.1042C>G	DV	Southeast	Classic	NA	Literature	Santos LL et al. (2010)
210	NA	c.1042C>G	c.1066-11G>A	DV	Southeast	Classic	NA	Literature	Santos LL et al. (2010)
211	NA	c.842+1G>A	c.1042C>G	DV	Southeast	Mild	NA	Literature	Santos LL et al. (2010)
212	NA	c.472C>T	c.472C>T	DV	Southeast	Classic	NA	Literature	Santos LL et al. (2010)
213	NA	c.809G>A	c.809G>A	DV	Southeast	Classic	NA	Literature	Santos LL et al. (2010)
214	NA	c.782G>A	c.782G>A	DV	Northeast	Mild	NA	Literature	Santos ES et al. (2012)
215	NA	c.782G>A	c.782G>A	DV	Northeast	Mild	NA	Literature	Santos ES et al. (2012)
216	NA	c.194T>C	c.1162G>A	DV	Northeast	Classic	NA	Literature	Santos ES et al. (2012)
217	NA	c.809G>A	c.1162G>A	DV	Northeast	NA	NA	Literature	Santos ES et al. (2012)
218	NA	c.809G>A	c.1042C>G	DV	Northeast	NA	NA	Literature	Santos ES et al. (2012)
219	NA	c.1066-11G>A	c.1066-11G>A	DV	Northeast	Classic	NA	Literature	Santos ES et al. (2012)
220	NA	c.1066-11G>A	c.1066-11G>A	DV	Northeast	Classic	NA	Literature	Santos ES et al. (2012)
221	NA	c.754C>T	c.1162G>A	DV	Northeast	Classic	NA	Literature	Santos ES et al. (2012)
222	NA	c.194T>C	c.782G>A	DV	Northeast	Mild	NA	Literature	Santos ES et al. (2012)
223	NA	c.754C>T	c.1066-11G>A	DV	Northeast	Classic	NA	Literature	Santos ES et al. (2012)
224	NA	c.1066-11G>A	c.1162G>A	DV	Northeast	Classic	NA	Literature	Santos ES et al. (2012)
225	NA	c.1066-11G>A	c.1162G>A	DV	Northeast	Classic	NA	Literature	Santos ES et al. (2012)
226	NA	c.1066-11G>A	c.1162G>A	DV	Northeast	Classic	NA	Literature	Santos ES et al. (2012)
227	NA	c.754C>T	c.782G>A	DV	Northeast	Mild	NA	Literature	Santos ES et al. (2012)
228	NA	c.782G>A	c.1162G>A	DV	Northeast	Classic	NA	Literature	Santos ES et al. (2012)
229	NA	c.1045T>C	c.1162G>A	WG	Southeast	Classic	NA	Literature	Vieira Neto E et al.(2019)
230	NA	c.1045T>C	c.1162G>A	WG	Southeast	Mild	NA	Literature	Vieira Neto E et al.(2019)
231	NA	c.1045T>C	c.1162G>A	WG	Southeast	Mild	NA	Literature	Vieira Neto E et al.(2019)
232	NA	c.1045T>C	c.1162G>A	WG	Southeast	Mild	NA	Literature	Vieira Neto E et al.(2019)
233	NA	c.168+5G>C	c.1066-11G>A	WG	Southeast	Classic	NA	Literature	Vieira Neto E et al.(2019)
234	NA	c.168+5G>C	c.1066-11G>A	WG	Southeast	Classic	NA	Literature	Vieira Neto E et al.(2019)
235	NA	c.168+5G>C	c.1066-11G>A	WG	Southeast	Classic	NA	Literature	Vieira Neto E et al.(2019)
236	NA	c.782G>A	c.1066-11G>A	WG	Southeast	Classic	NA	Literature	Vieira Neto E et al.(2019)
237	NA	c.782G>A	c.1066-11G>A	WG	Southeast	Classic	NA	Literature	Vieira Neto E et al.(2019)
238	NA	c.782G>A	c.1066-11G>A	WG	Southeast	Mild	NA	Literature	Vieira Neto E et al.(2019)
239	NA	c.782G>A	c.1045T>C	WG	Southeast	Classic	NA	Literature	Vieira Neto E et al.(2019)
240	NA	c.782G>A	c.1045T>C	WG	Southeast	Mild	NA	Literature	Vieira Neto E et al.(2019)
241	NA	c.782G>A	c.1045T>C	WG	Southeast	Mild	NA	Literature	Vieira Neto E et al.(2019)
242	NA	c.782G>A	c.782G>A	WG	Southeast	Classic	NA	Literature	Vieira Neto E et al.(2019)
243	NA	c.782G>A	c.782G>A	WG	Southeast	Mild	NA	Literature	Vieira Neto E et al.(2019)
244	NA	c.782G>A	c.782G>A	WG	Southeast	Mild	NA	Literature	Vieira Neto E et al.(2019)
245	NA	c.168+5G>C	c.1162G>A	WG	Southeast	Classic	NA	Literature	Vieira Neto E et al.(2019)
246	NA	c.168+5G>C	c.1162G>A	WG	Southeast	Mild	NA	Literature	Vieira Neto E et al.(2019)
247	NA	c.116_118del	c.1162G>A	WG	Southeast	Classic	NA	Literature	Vieira Neto E et al.(2019)
248	NA	c.116_118del	c.1162G>A	WG	Southeast	Classic	NA	Literature	Vieira Neto E et al.(2019)
249	NA	c.561G>C	c.1162G>A	WG	Southeast	Mild	NA	Literature	Vieira Neto E et al.(2019)
250	NA	c.561G>C	c.1162G>A	WG	Southeast	Mild	NA	Literature	Vieira Neto E et al.(2019)
251	NA	c.754C>T	c.1162G>A	WG	Southeast	Classic	NA	Literature	Vieira Neto E et al.(2019)
252	NA	c.754C>T	c.1162G>A	WG	Southeast	Mild	NA	Literature	Vieira Neto E et al.(2019)
253	NA	c.842C>T	c.1162G>A	WG	Southeast	Classic	NA	Literature	Vieira Neto E et al.(2019)
254	NA	c.842C>T	c.1162G>A	WG	Southeast	Classic	NA	Literature	Vieira Neto E et al.(2019)
255	NA	c.967_969del	c.1162G>A	WG	Southeast	Classic	NA	Literature	Vieira Neto E et al.(2019)
256	NA	c.967_969del	c.1162G>A	WG	Southeast	Mild	NA	Literature	Vieira Neto E et al.(2019)
257	NA	c.1055delG	c.1066-11G>A	WG	Southeast	Classic	NA	Literature	Vieira Neto E et al.(2019)
258	NA	c.1055delG	c.1066-11G>A	WG	Southeast	Classic	NA	Literature	Vieira Neto E et al.(2019)
259	NA	c.842C>T	c.1066-11G>A	WG	Southeast	Classic	NA	Literature	Vieira Neto E et al.(2019)
260	NA	c.842C>T	c.1066-11G>A	WG	Southeast	Classic	NA	Literature	Vieira Neto E et al.(2019)
261	NA	c.194T>C	c.782G>A	WG	Southeast	Mild	NA	Literature	Vieira Neto E et al.(2019)
262	NA	c.194T>C	c.782G>A	WG	Southeast	Mild	NA	Literature	Vieira Neto E et al.(2019)
263	NA	c.194T>C	c.1315+1G>A	WG	Southeast	Classic	NA	Literature	Vieira Neto E et al.(2019)
264	NA	c.194T>C	c.1315+1G>A	WG	Southeast	Classic	NA	Literature	Vieira Neto E et al.(2019)
265	NA	c.934G>T	c.1315+1G>A	WG	Southeast	Mild	NA	Literature	Vieira Neto E et al.(2019)
266	NA	c.934G>T	c.1315+1G>A	WG	Southeast	Mild	NA	Literature	Vieira Neto E et al.(2019)
267	NA	c.754C>T	c.782G>A	WG	Southeast	Mild	NA	Literature	Vieira Neto E et al.(2019)
268	NA	c.754C>T	c.782G>A	WG	Southeast	Mild	NA	Literature	Vieira Neto E et al.(2019)
269	NA	c.1042C>G	c.1045T>C	WG	Southeast	Classic	NA	Literature	Vieira Neto E et al.(2019)
270	NA	c.1042C>G	c.1045T>C	WG	Southeast	Mild	NA	Literature	Vieira Neto E et al.(2019)
271	NA	c.782G>A	c.1241A>G	WG	Southeast	Mild	NA	Literature	Vieira Neto E et al.(2019)
272	NA	c.782G>A	c.1241A>G	WG	Southeast	Mild	NA	Literature	Vieira Neto E et al.(2019)
273	NA	c.1042C>G	c.1162G>A	WG	Southeast	Mild	NA	Literature	Vieira Neto E et al.(2019)
274	NA	c.782G>A	c.1162G>A	WG	Southeast	Mild	NA	Literature	Vieira Neto E et al.(2019)
275	NA	c.1162G>A	c.1162G>A	WG	Southeast	Classic	NA	Literature	Vieira Neto E et al.(2019)
276	NA	c.994G>A	c.1162G>A	WG	Southeast	Classic	NA	Literature	Vieira Neto E et al.(2019)
277	NA	c.136G>A	c.1162G>A	WG	Southeast	Classic	NA	Literature	Vieira Neto E et al.(2019)
278	NA	c.1066-11G>A	c.1162G>A	WG	Southeast	Mild	NA	Literature	Vieira Neto E et al.(2019)
279	NA	c.526C>T	c.1162G>A	WG	Southeast	Classic	NA	Literature	Vieira Neto E et al.(2019)
280	NA	c.809G>A	c.1162G>A	WG	Southeast	Mild	NA	Literature	Vieira Neto E et al.(2019)
281	NA	c.473G>A	c.1162G>A	WG	Southeast	Mild	NA	Literature	Vieira Neto E et al.(2019)
282	NA	c.136G>A	c.442‐?_509+?del	WG	Southeast	Classic	NA	Literature	Vieira Neto E et al.(2019)
283	NA	c.442‐?_509+?del	c.782G>A	WG	Southeast	Mild	NA	Literature	Vieira Neto E et al.(2019)
284	NA	c.441+5G>T	c.442‐?_509+?del	WG	Southeast	Classic	NA	Literature	Vieira Neto E et al.(2019)
285	NA	c.498C>A	c.498C>A	WG	Southeast	Classic	NA	Literature	Vieira Neto E et al.(2019)
286	NA	c.503del	c.503del	WG	Southeast	Classic	NA	Literature	Vieira Neto E et al.(2019)
287	NA	c.165delT	c.781C>T	WG	Southeast	Classic	NA	Literature	Vieira Neto E et al.(2019)
288	NA	c.754C>T	c.809G>A	WG	Southeast	Classic	NA	Literature	Vieira Neto E et al.(2019)
289	NA	c.526C>T	c.754C>T	WG	Southeast	Classic	NA	Literature	Vieira Neto E et al.(2019)
290	NA	c.194T>C	c.1045T>C	WG	Southeast	Classic	NA	Literature	Vieira Neto E et al.(2019)
291	NA	c.168+5G>C	c.1045T>C	WG	Southeast	Classic	NA	Literature	Vieira Neto E et al.(2019)
292	NA	c.754C>T	c.1045T>C	WG	Southeast	Classic	NA	Literature	Vieira Neto E et al.(2019)
293	NA	c.967_969del	c.1045T>C	WG	Southeast	Classic	NA	Literature	Vieira Neto E et al.(2019)
294	NA	c.1066-11G>A	c.1066-11G>A	WG	Southeast	Classic	NA	Literature	Vieira Neto E et al.(2019)
295	NA	c.1042C>G	c.1066-11G>A	WG	Southeast	Mild	NA	Literature	Vieira Neto E et al.(2019)
296	NA	c.194T>C	c.1066-11G>A	WG	Southeast	Mild	NA	Literature	Vieira Neto E et al.(2019)
297	NA	c.250G>T	c.1066-11G>A	WG	Southeast	Mild	NA	Literature	Vieira Neto E et al.(2019)
298	NA	c.143T>C	c.1066-11G>A	WG	Southeast	Classic	NA	Literature	Vieira Neto E et al.(2019)
299	NA	c.745C>T	c.1066-11G>A	WG	Southeast	Mild	NA	Literature	Vieira Neto E et al.(2019)
300	NA	c.967_969del	c.1066-11G>A	WG	Southeast	Classic	NA	Literature	Vieira Neto E et al.(2019)
301	NA	c.745C>T	c.782G>A	WG	Southeast	Mild	NA	Literature	Vieira Neto E et al.(2019)
302	NA	c.168+5G>C	c.168+5G>C	WG	Southeast	Classic	NA	Literature	Vieira Neto E et al.(2019)
303	NA	c.1066-11G>A	c.1199+17G>A	WG	Southeast	Mild	NA	Literature	Vieira Neto E et al.(2019)
304	NA	c.250G>T	c.1199+17G>A	WG	Southeast	Mild	NA	Literature	Vieira Neto E et al.(2019)
305	NA	c.168+5G>C	c.1199+17G>A	WG	Southeast	HPA	NA	Literature	Vieira Neto E et al.(2019)
306	NA	c.754C>T	c.1199+17G>A	WG	Southeast	HPA	NA	Literature	Vieira Neto E et al.(2019)
307	NA	c.1066-11G>A	c.1241A>G	WG	Southeast	Mild	NA	Literature	Vieira Neto E et al.(2019)
308	NA	c.782G>A	c.1222C>T	WG	Southeast	Classic	NA	Literature	Vieira Neto E et al.(2019)
309	NA	c.1222C>T	c.1223G>A	WG	Southeast	Mild	NA	Literature	Vieira Neto E et al.(2019)
310	NA	c.473G>A	c.618C>A	WG	Southeast	Classic	NA	Literature	Vieira Neto E et al.(2019)
311	NA	c.473G>A	c.1042C>G	WG	Southeast	Classic	NA	Literature	Vieira Neto E et al.(2019)
312	NA	c.473G>A	c.473G>A	WG	Southeast	Mild	NA	Literature	Vieira Neto E et al.(2019)
313	NA	c.754C>T	c.1042C>G	WG	Southeast	Classic	NA	Literature	Vieira Neto E et al.(2019)
314	NA	c.754C>T	c.842C>T	WG	Southeast	Mild	NA	Literature	Vieira Neto E et al.(2019)
315	NA	c.168+5G>C	c.842C>T	WG	Southeast	Mild	NA	Literature	Vieira Neto E et al.(2019)
316	NA	c.168+5G>C	c.745C>T	WG	Southeast	Classic	NA	Literature	Vieira Neto E et al.(2019)
317	NA	c.782G>A	c.1055delG	WG	Southeast	Mild	NA	Literature	Vieira Neto E et al.(2019)
318	NA	c.1055delG	c.1243G>A	WG	Southeast	Mild	NA	Literature	Vieira Neto E et al.(2019)
319	NA	c.168+5G>C	c.1243G>A	WG	Southeast	HPA	NA	Literature	Vieira Neto E et al.(2019)
320	NA	c.754C>T	c.1241A>G	WG	Southeast	Mild	NA	Literature	Vieira Neto E et al.(2019)
321	NA	c.1055delG	c.1241A>G	WG	Southeast	Mild	NA	Literature	Vieira Neto E et al.(2019)
322	NA	c.194T>C	c.204A>T	WG	Southeast	Classic	NA	Literature	Vieira Neto E et al.(2019)
323	NA	c.194T>C	c.842+1G>A	WG	Southeast	Classic	NA	Literature	Vieira Neto E et al.(2019)
324	NA	c.204A>T	c.1315+1G>A	WG	Southeast	Classic	NA	Literature	Vieira Neto E et al.(2019)
325	NA	c.745C>T	c.1315+1G>A	WG	Southeast	Classic	NA	Literature	Vieira Neto E et al.(2019)
326	NA	c.194T>C	c.967_969del	WG	Southeast	Classic	NA	Literature	Vieira Neto E et al.(2019)
327	NA	c.250G>T	c.967_969del	WG	Southeast	Mild	NA	Literature	Vieira Neto E et al.(2019)
328	NA	c.168+5G>C	c.967_969del	WG	Southeast	Classic	NA	Literature	Vieira Neto E et al.(2019)
329	NA	c.842C>T	c.967_969del	WG	Southeast	Classic	NA	Literature	Vieira Neto E et al.(2019)
330	NA	c.782G>A	c.967_969del	WG	Southeast	Classic	NA	Literature	Vieira Neto E et al.(2019)
331	NA	c.1066-11G>A	c.1066-11G>A	DV	Northeast	Classic	NA	Literature	Amorim, T (2010) Thesis
332	NA	c.1066-11G>A	c.1066-11G>A	DV	Northeast	Classic	NA	Literature	Amorim, T (2010) Thesis
333	NA	c.1066-11G>A	c.1066-11G>A	DV	Northeast	Classic	NA	Literature	Amorim, T (2010) Thesis
334	NA	c.1066-11G>A	c.1066-11G>A	DV	Northeast	Classic	NA	Literature	Amorim, T (2010) Thesis
335	NA	c.1066-11G>A	c.1066-11G>A	DV	Northeast	Classic	NA	Literature	Amorim, T (2010) Thesis
336	NA	c.1066-11G>A	c.1066-11G>A	DV	Northeast	Classic	NA	Literature	Amorim, T (2010) Thesis
337	NA	c.1066-11G>A	c.1066-11G>A	DV	Northeast	Classic	NA	Literature	Amorim, T (2010) Thesis
338	NA	c.1066-11G>A	c.1066-11G>A	DV	Northeast	Classic	NA	Literature	Amorim, T (2010) Thesis
339	NA	c.1066-11G>A	c.1066-11G>A	DV	Northeast	Mild	NA	Literature	Amorim, T (2010) Thesis
340	NA	c.1066-11G>A	c.1066-11G>A	DV	Northeast	Mild	NA	Literature	Amorim, T (2010) Thesis
341	NA	c.1066-11G>A	c.1066-11G>A	DV	Northeast	Classic	NA	Literature	Amorim, T (2010) Thesis
342	NA	c.1066-11G>A	c.1066-11G>A	DV	Northeast	Classic	NA	Literature	Amorim, T (2010) Thesis
343	NA	c.1066-11G>A	c.1066-11G>A	DV	Northeast	Mild	NA	Literature	Amorim, T (2010) Thesis
344	NA	c.754C>T	c.754C>T	DV	Northeast	NA	NA	Literature	Amorim, T (2010) Thesis
345	NA	c.754C>T	c.754C>T	DV	Northeast	Classic	NA	Literature	Amorim, T (2010) Thesis
346	NA	c.754C>T	c.754C>T	DV	Northeast	Classic	NA	Literature	Amorim, T (2010) Thesis
347	NA	c.754C>T	c.754C>T	DV	Northeast	Classic	NA	Literature	Amorim, T (2010) Thesis
348	NA	c.754C>T	c.754C>T	DV	Northeast	Classic	NA	Literature	Amorim, T (2010) Thesis
349	NA	c.754C>T	c.754C>T	DV	Northeast	Mild	NA	Literature	Amorim, T (2010) Thesis
350	NA	c.754C>T	c.754C>T	DV	Northeast	Classic	NA	Literature	Amorim, T (2010) Thesis
351	NA	c.754C>T	c.754C>T	DV	Northeast	Classic	NA	Literature	Amorim, T (2010) Thesis
352	NA	c.754C>T	c.754C>T	DV	Northeast	Mild	NA	Literature	Amorim, T (2010) Thesis
353	NA	c.754C>T	c.754C>T	DV	Northeast	Classic	NA	Literature	Amorim, T (2010) Thesis
354	NA	c.754C>T	c.754C>T	DV	Northeast	Mild	NA	Literature	Amorim, T (2010) Thesis
355	NA	c.1162G>A	c.1162G>A	DV	Northeast	Classic	NA	Literature	Amorim, T (2010) Thesis
356	NA	c.1162G>A	c.1162G>A	DV	Northeast	Classic	NA	Literature	Amorim, T (2010) Thesis
357	NA	c.1162G>A	c.1162G>A	DV	Northeast	Classic	NA	Literature	Amorim, T (2010) Thesis
358	NA	c.1162G>A	c.1162G>A	DV	Northeast	Classic	NA	Literature	Amorim, T (2010) Thesis
359	NA	c.1162G>A	c.1162G>A	DV	Northeast	Classic	NA	Literature	Amorim, T (2010) Thesis
360	NA	c.1162G>A	c.1162G>A	DV	Northeast	Classic	NA	Literature	Amorim, T (2010) Thesis
361	NA	c.1162G>A	c.1162G>A	DV	Northeast	Classic	NA	Literature	Amorim, T (2010) Thesis
362	NA	c.1162G>A	c.1162G>A	DV	Northeast	Classic	NA	Literature	Amorim, T (2010) Thesis
363	NA	c.1162G>A	c.1162G>A	DV	Northeast	Classic	NA	Literature	Amorim, T (2010) Thesis
364	NA	c.194T>C	c.1066-11G>A	DV	Northeast	Classic	NA	Literature	Amorim, T (2010) Thesis
365	NA	c.194T>C	c.1066-11G>A	DV	Northeast	Classic	NA	Literature	Amorim, T (2010) Thesis
366	NA	c.194T>C	c.1066-11G>A	DV	Northeast	Classic	NA	Literature	Amorim, T (2010) Thesis
367	NA	c.194T>C	c.1066-11G>A	DV	Northeast	Classic	NA	Literature	Amorim, T (2010) Thesis
368	NA	c.194T>C	c.1066-11G>A	DV	Northeast	Mild	NA	Literature	Amorim, T (2010) Thesis
369	NA	c.194T>C	c.1066-11G>A	DV	Northeast	Classic	NA	Literature	Amorim, T (2010) Thesis
370	NA	c.194T>C	c.1066-11G>A	DV	Northeast	Classic	NA	Literature	Amorim, T (2010) Thesis
371	NA	c.194T>C	c.1066-11G>A	DV	Northeast	NA	NA	Literature	Amorim, T (2010) Thesis
372	NA	c.194T>C	c.1066-11G>A	DV	Northeast	NA	NA	Literature	Amorim, T (2010) Thesis
373	NA	c.782G>A	c.782G>A	DV	Northeast	Mild	NA	Literature	Amorim, T (2010) Thesis
374	NA	c.782G>A	c.782G>A	DV	Northeast	Mild	NA	Literature	Amorim, T (2010) Thesis
375	NA	c.782G>A	c.782G>A	DV	Northeast	Classic	NA	Literature	Amorim, T (2010) Thesis
376	NA	c.782G>A	c.782G>A	DV	Northeast	Classic	NA	Literature	Amorim, T (2010) Thesis
377	NA	c.782G>A	c.782G>A	DV	Northeast	Classic	NA	Literature	Amorim, T (2010) Thesis
378	NA	c.782G>A	c.782G>A	DV	Northeast	NA	NA	Literature	Amorim, T (2010) Thesis
379	NA	c.1066-11G>A	c.1162G>A	DV	Northeast	Classic	NA	Literature	Amorim, T (2010) Thesis
380	NA	c.1066-11G>A	c.1162G>A	DV	Northeast	Classic	NA	Literature	Amorim, T (2010) Thesis
381	NA	c.1066-11G>A	c.1162G>A	DV	Northeast	Classic	NA	Literature	Amorim, T (2010) Thesis
382	NA	c.1066-11G>A	c.1162G>A	DV	Northeast	Mild	NA	Literature	Amorim, T (2010) Thesis
383	NA	c.1066-11G>A	c.1162G>A	DV	Northeast	Classic	NA	Literature	Amorim, T (2010) Thesis
384	NA	c.1066-11G>A	c.1162G>A	DV	Northeast	NA	NA	Literature	Amorim, T (2010) Thesis
385	NA	c.194T>C	c.1162G>A	DV	Northeast	Classic	NA	Literature	Amorim, T (2010) Thesis
386	NA	c.194T>C	c.1162G>A	DV	Northeast	HPA	NA	Literature	Amorim, T (2010) Thesis
387	NA	c.194T>C	c.1162G>A	DV	Northeast	Classic	NA	Literature	Amorim, T (2010) Thesis
388	NA	c.194T>C	c.1162G>A	DV	Northeast	Mild	NA	Literature	Amorim, T (2010) Thesis
389	NA	c.194T>C	c.1162G>A	DV	Northeast	Classic	NA	Literature	Amorim, T (2010) Thesis
390	NA	c.194T>C	c.1162G>A	DV	Northeast	NA	NA	Literature	Amorim, T (2010) Thesis
391	NA	c.194T>C	c.194T>C	DV	Northeast	Classic	NA	Literature	Amorim, T (2010) Thesis
392	NA	c.194T>C	c.194T>C	DV	Northeast	Classic	NA	Literature	Amorim, T (2010) Thesis
393	NA	c.194T>C	c.194T>C	DV	Northeast	Classic	NA	Literature	Amorim, T (2010) Thesis
394	NA	c.194T>C	c.194T>C	DV	Northeast	Classic	NA	Literature	Amorim, T (2010) Thesis
395	NA	c.194T>C	c.194T>C	DV	Northeast	NA	NA	Literature	Amorim, T (2010) Thesis
396	NA	c.754C>T	c.1162G>A	DV	Northeast	Classic	NA	Literature	Amorim, T (2010) Thesis
397	NA	c.754C>T	c.1162G>A	DV	Northeast	HPA	NA	Literature	Amorim, T (2010) Thesis
398	NA	c.754C>T	c.1162G>A	DV	Northeast	Classic	NA	Literature	Amorim, T (2010) Thesis
399	NA	c.754C>T	c.1162G>A	DV	Northeast	NA	NA	Literature	Amorim, T (2010) Thesis
400	NA	c.754C>T	c.1066-11G>A	DV	Northeast	Classic	NA	Literature	Amorim, T (2010) Thesis
401	NA	c.754C>T	c.1066-11G>A	DV	Northeast	Classic	NA	Literature	Amorim, T (2010) Thesis
402	NA	c.194T>C	c.754C>T	DV	Northeast	Mild	NA	Literature	Amorim, T (2010) Thesis
403	NA	c.194T>C	c.754C>T	DV	Northeast	Classic	NA	Literature	Amorim, T (2010) Thesis
404	NA	c.194T>C	c.754C>T	DV	Northeast	Mild	NA	Literature	Amorim, T (2010) Thesis
405	NA	c.194T>C	c.754C>T	DV	Northeast	Classic	NA	Literature	Amorim, T (2010) Thesis
406	NA	c.194T>C	c.754C>T	DV	Northeast	Classic	NA	Literature	Amorim, T (2010) Thesis
407	NA	c.782G>A	c.1066-11G>A	DV	Northeast	Mild	NA	Literature	Amorim, T (2010) Thesis
408	NA	c.1066-11G>A	c.1222C>T	DV	Northeast	Classic	NA	Literature	Amorim, T (2010) Thesis
409	NA	c.782G>A	c.1162G>A	DV	Northeast	Classic	NA	Literature	Amorim, T (2010) Thesis
410	NA	c.782G>A	c.1162G>A	DV	Northeast	Classic	NA	Literature	Amorim, T (2010) Thesis
411	NA	c.194T>C	c.782G>A	DV	Northeast	Classic	NA	Literature	Amorim, T (2010) Thesis
412	NA	c.754C>T	c.782G>A	DV	Northeast	Mild	NA	Literature	Amorim, T (2010) Thesis
413	NA	c.754C>T	c.782G>A	DV	Northeast	Classic	NA	Literature	Amorim, T (2010) Thesis
414	NA	c.194T>C	c.1169A>G	DV	Northeast	Mild	NA	Literature	Amorim, T (2010) Thesis
415	NA	c.194T>C	c.1169A>G	DV	Northeast	Mild	NA	Literature	Amorim, T (2010) Thesis
416	NA	c.754C>T	c.1169A>G	DV	Northeast	HPA	NA	Literature	Amorim, T (2010) Thesis
417	NA	c.754C>T	c.1169A>G	DV	Northeast	Mild	NA	Literature	Amorim, T (2010) Thesis
418	NA	c.194T>C	c.721C>T	DV	Northeast	HPA	NA	Literature	Amorim, T (2010) Thesis
419	NA	c.250G>T	c.1066-11G>A	DV	Northeast	Mild	NA	Literature	Amorim, T (2010) Thesis
420	NA	c.1169A>G	c.1066-11G>A	DV	Northeast	HPA	NA	Literature	Amorim, T (2010) Thesis
421	NA	c.527G>T	c.1066-11G>A	DV	Northeast	NA	NA	Literature	Amorim, T (2010) Thesis
422	NA	c.721C>T	c.1066-11G>A	DV	Northeast	Mild	NA	Literature	Amorim, T (2010) Thesis
423	NA	c.782G>A	c.1066-11G>A	DV	Northeast	NA	NA	Literature	Amorim, T (2010) Thesis
424	NA	c.1066-11G>A	c.1222C>T	DV	Northeast	Classic	NA	Literature	Amorim, T (2010) Thesis
425	NA	c.745C>T	c.745C>T	DV	Northeast	NA	NA	Literature	Amorim, T (2010) Thesis
426	NA	c.250G>T	c.527G>T	DV	Northeast	HPA	NA	Literature	Amorim, T (2010) Thesis
427	NA	c.754C>T	c.1222C>T	DV	Northeast	Classic	NA	Literature	Amorim, T (2010) Thesis
428	NA	c.782G>A	c.1169A>G	DV	Northeast	Mild	NA	Literature	Amorim, T (2010) Thesis
429	NA	c.194T>C	c.782G>A	DV	Northeast	Classic	NA	Literature	Amorim, T (2010) Thesis
430	NA	c.473G>A	c.782G>A	DV	Northeast	NA	NA	Literature	Amorim, T (2010) Thesis
431	NA	c.745C>T	c.1222C>T	DV	Northeast	NA	NA	Literature	Amorim, T (2010) Thesis
432	NA	c.1162G>A	c.1169A>G	DV	Northeast	Mild	NA	Literature	Amorim, T (2010) Thesis
433	NA	c.745C>T	c.1162G>A	DV	Northeast	HPA	NA	Literature	Amorim, T (2010) Thesis
434	NA	c.527G>T	c.1162G>A	DV	Northeast	NA	NA	Literature	Amorim, T (2010) Thesis
435	NA	c.473G>A	c.1222C>T	NA	NA	Classic	NA	BioPKU	NA
436	NA	c.194T>C	c.1222C>T	NA	NA	Classic	NA	BioPKU	NA
437	NA	c.1042C>G	c.1222C>T	NA	NA	Classic	NA	BioPKU	NA
438	NA	c.782G>A	c.1315+1G>A	NA	NA	Classic	NA	BioPKU	NA
439	NA	c.473G>A	c.1222C>T	NA	NA	Classic	NA	BioPKU	NA
440	NA	c.194T>C	c.781C>T	NA	NA	Classic	NA	BioPKU	NA
441	NA	c.194T>C	c.526C>T	NA	NA	Classic	NA	BioPKU	NA
442	NA	c.1162G>A	c.1162G>A	NA	NA	Classic	NA	BioPKU	NA
443	NA	c.1162G>A	c.1162G>A	NA	NA	Classic	NA	BioPKU	NA
444	NA	c.1162G>A	c.1162G>A	NA	NA	Classic	NA	BioPKU	NA
445	NA	c.1162G>A	c.1162G>A	NA	NA	Classic	NA	BioPKU	NA
446	NA	c.1162G>A	c.1162G>A	NA	NA	Classic	NA	BioPKU	NA
447	NA	c.194T>C	c.194T>C	NA	NA	Classic	NA	BioPKU	NA
448	NA	c.1066-11G>A	c.1066-11G>A	NA	NA	Classic	NA	BioPKU	NA
449	NA	c.1066-11G>A	c.1066-11G>A	NA	NA	Classic	NA	BioPKU	NA
450	NA	c.168+5G>C	c.168+5G>C	NA	NA	Classic	NA	BioPKU	NA
451	NA	c.168+5G>C	c.1042C>G	NA	NA	Classic	NA	BioPKU	NA
452	NA	c.1162G>A	c.1162G>A	NA	NA	Classic	NA	BioPKU	NA
453	NA	c.1162G>A	c.1162G>A	NA	NA	Classic	NA	BioPKU	NA
454	NA	c.1162G>A	c.1162G>A	NA	NA	Classic	NA	BioPKU	NA
455	NA	c.1162G>A	c.1162G>A	NA	NA	Classic	NA	BioPKU	NA
456	NA	c.1222C>T	c.1222C>T	NA	NA	Classic	NA	BioPKU	NA
457	NA	c.168+5G>C	c.168+5G>C	NA	NA	Classic	NA	BioPKU	NA
458	NA	c.165delT	c.1222C>T	NA	NA	Classic	NA	BioPKU	NA
459	NA	c.194T>C	c.194T>C	NA	NA	Classic	NA	BioPKU	NA
460	NA	c.194T>C	c.781C>T	NA	NA	Classic	NA	BioPKU	NA
461	NA	c.842+1G>T	c.1162G>A	NA	NA	Classic	NA	BioPKU	NA
462	NA	c.782G>A	c.782G>A	NA	NA	Classic	NA	BioPKU	NA
463	NA	c.1162G>A	c.1162G>A	NA	NA	Classic	NA	BioPKU	NA
464	NA	c.473G>A	c.1162G>A	NA	NA	Classic	NA	BioPKU	NA
465	NA	c.136G>A	c.442_509del168	NA	NA	Classic	NA	BioPKU	NA
466	NA	c.442_509del168	c.782G>A	NA	NA	Classic	NA	BioPKU	NA
467	NA	c.441+5G>T	c.442_509del168	NA	NA	Classic	NA	BioPKU	NA
468	NA	c.1066-11G>A	c.1066-11G>A	NA	NA	Classic	NA	BioPKU	NA
469	NA	c.168+5G>C	c.168+5G>C	NA	NA	Classic	NA	BioPKU	NA
470	NA	c.473G>A	c.473G>A	NA	NA	Classic	NA	BioPKU	NA
471	NA	c.168+5G>A	c.842C>T	NA	NA	Classic	NA	BioPKU	NA
472	NA	c.168+5G>A	c.745C>T	NA	NA	Classic	NA	BioPKU	NA
473	NA	c.754C>T	c.1315+1G>A	NA	NA	Classic	NA	BioPKU	NA
474	NA	c.1222C>T	c.1315+1G>A	NA	NA	Classic	NA	BioPKU	NA
475	NA	c.1222C>T	c.1222C>T	NA	NA	Classic	NA	BioPKU	NA
476	NA	c.1042C>G	c.1315+1G>A	NA	NA	Classic	NA	BioPKU	NA
477	NA	c.754C>T	c.1222C>T	NA	NA	Classic	NA	BioPKU	NA
478	NA	c.473G>A	c.1055delG	NA	NA	Classic	NA	BioPKU	NA
479	NA	c.712A>C	c.814G>T	NA	NA	Classic	NA	BioPKU	NA
480	NA	c.932T>C	c.1315+1G>A	NA	NA	Classic	NA	BioPKU	NA
481	NA	c.745C>T	c.838G>A	NA	NA	Classic	NA	BioPKU	NA
482	NA	c.194T>C	c.472C>T	NA	NA	Classic	NA	BioPKU	NA
483	NA	c.473G>A	c.724C>T	NA	NA	Classic	NA	BioPKU	NA
484	NA	c.1066-11G>A	c.1066-11G>A	NA	NA	Classic	NA	BioPKU	NA
485	NA	c.1066-11G>A	c.1066-11G>A	NA	NA	Classic	NA	BioPKU	NA
486	NA	c.1162G>A	c.1232C>G	NA	NA	Classic	NA	BioPKU	NA
487	NA	c.526C>T	c.1069T>G	NA	NA	Classic	NA	BioPKU	NA
488	NA	c.719T>C	c.728G>A	NA	NA	Classic	NA	BioPKU	NA
489	NA	c.1162G>A	c.1162G>A	NA	NA	Classic	NA	BioPKU	NA
490	NA	c.1222C>T	c.1222C>T	NA	NA	Classic	NA	BioPKU	NA
491	NA	c.1042C>G	c.1315+1G>A	NA	NA	Classic	NA	BioPKU	NA
492	NA	c.932T>C	c.1315+1G>A	NA	NA	Classic	NA	BioPKU	NA
493	NA	c.722G>A	c.1222C>T	NA	NA	Classic	NA	BioPKU	NA
494	NA	c.745C>T	c.838G>A	NA	NA	Classic	NA	BioPKU	NA
495	NA	c.473G>A	c.1055delG	NA	NA	Classic	NA	BioPKU	NA
496	NA	c.712A>C	c.814G>T	NA	NA	Classic	NA	BioPKU	NA
497	NA	c.194T>C	c.472C>T	NA	NA	Classic	NA	BioPKU	NA
498	NA	c.754C>T	c.1024delG	NA	NA	Classic	NA	BioPKU	NA
499	NA	c.754C>T	c.1315+1G>A	NA	NA	Classic	NA	BioPKU	NA
500	NA	c.473G>A	c.1162G>A	NA	NA	Classic	NA	BioPKU	NA
501	NA	c.1222C>T	c.1315+1G>A	NA	NA	Classic	NA	BioPKU	NA
502	NA	c.473G>A	c.1315+1G>A	NA	NA	Classic	NA	BioPKU	NA
503	NA	c.782G>A	c.1315+1G>A	NA	NA	Classic	NA	BioPKU	NA
504	NA	c.782G>A	c.1315+1G>A	NA	NA	Classic	NA	BioPKU	NA
505	NA	c.168+5G>A	c.782G>A	NA	NA	Classic	NA	BioPKU	NA
506	NA	c.1066-11G>A	c.1066-11G>A	NA	NA	Classic	NA	BioPKU	NA
507	NA	c.728G>A	c.728G>A	NA	NA	Classic	NA	BioPKU	NA
508	NA	c.441+5G>T	c.473G>A	NA	NA	Classic	NA	BioPKU	NA
509	NA	c.184delC	c.184delC	NA	NA	Classic	NA	BioPKU	NA
510	NA	c.782G>A	c.1315+1G>A	NA	NA	Classic	NA	BioPKU	NA
511	NA	c.168+5G>C	c.1199+17G>A	NA	NA	HPA	NA	BioPKU	NA
512	NA	c.168+5G>A	c.1243G>A	NA	NA	HPA	NA	BioPKU	NA
513	NA	c.1162G>A	c.1208C>T	NA	NA	HPA	NA	BioPKU	NA
514	NA	c.782G>A	c.1243G>A	NA	NA	HPA	NA	BioPKU	NA
515	NA	c.1162G>A	c.1169A>G	NA	NA	HPA	NA	BioPKU	NA
516	NA	c.1066-11G>A	c.1169A>G	NA	NA	HPA	NA	BioPKU	NA
517	NA	c.184delC	c.1169A>G	NA	NA	HPA	NA	BioPKU	NA
518	NA	c.1042C>G	c.1222C>T	NA	NA	Mild	NA	BioPKU	NA
519	NA	c.782G>A	c.1315+1G>A	NA	NA	Mild	NA	BioPKU	NA
520	NA	c.1162G>A	c.1162G>A	NA	NA	Mild	NA	BioPKU	NA
521	NA	c.782G>A	c.782G>A	NA	NA	Mild	NA	BioPKU	NA
522	NA	c.782G>A	c.782G>A	NA	NA	Mild	NA	BioPKU	NA
523	NA	c.782G>A	c.782G>A	NA	NA	Mild	NA	BioPKU	NA
524	NA	c.782G>A	c.782G>A	NA	NA	Mild	NA	BioPKU	NA
525	NA	c.782G>A	c.782G>A	NA	NA	Mild	NA	BioPKU	NA
526	NA	c.194T>C	c.194T>C	NA	NA	Mild	NA	BioPKU	NA
527	NA	c.842+1G>A	c.1042C>G	NA	NA	Mild	NA	BioPKU	NA
528	NA	c.1162G>A	c.1241A>G	NA	NA	Mild	NA	BioPKU	NA
529	NA	c.359G>A	c.1169A>G	NA	NA	Mild	NA	BioPKU	NA
530	NA	c.782G>A	c.782G>A	NA	NA	Mild	NA	BioPKU	NA
531	NA	c.782G>A	c.782G>A	NA	NA	Mild	NA	BioPKU	NA
532	NA	c.745C>T	c.782G>A	NA	NA	Mild	NA	BioPKU	NA
533	NA	c.1066-11G>A	c.1241A>G	NA	NA	Mild	NA	BioPKU	NA
534	NA	c.782G>A	c.1223G>A	NA	NA	Mild	NA	BioPKU	NA
535	NA	c.473G>A	c.1162G>A	NA	NA	Mild	NA	BioPKU	NA
536	NA	c.1162G>A	c.1169A>G	NA	NA	Mild	NA	BioPKU	NA
537	NA	c.1066-11G>A	c.1169A>G	NA	NA	Mild	NA	BioPKU	NA
538	NA	c.1169A>G	c.1222C>T	NA	NA	Mild	NA	BioPKU	NA
539	NA	c.473G>A	c.1162G>A	NA	NA	Mild	NA	BioPKU	NA
540	NA	c.1066-11G>A	c.1241A>G	NA	NA	Mild	NA	BioPKU	NA
541	NA	c.250G>T	c.833C>T	NA	NA	Mild	NA	BioPKU	NA
542	NA	c.614A>C	c.754C>T	NA	NA	Mild	NA	BioPKU	NA
543	NA	c.524C>G	c.754C>T	NA	NA	Mild	NA	BioPKU	NA
544	NA	c.842+1G>A	c.1169A>G	NA	NA	Mild	NA	BioPKU	NA
545	NA	c.1169A>G	c.1222C>T	NA	NA	Mild	NA	BioPKU	NA
546	NA	c.473G>A	c.1162G>A	NA	NA	Mild	NA	BioPKU	NA
547	NA	c.1042C>G	c.1241A>G	NA	NA	Mild	NA	BioPKU	NA
548	NA	c.184delC	c.1169A>G	NA	NA	Mild	NA	BioPKU	NA
549	NA	c.1162G>A	c.1162G>A	NA	NA	NA	NA	BioPKU	NA
550	NA	c.934G>T	c.1315+1G>A	NA	NA	Mild	NA	BioPKU	NA
551	NA	c.934G>T	c.1315+1G>A	NA	NA	Mild	NA	BioPKU	NA
552	F	c.782G>A	c.782G>A	NA	Southeast	Classic	NA	Physicians	Not published
553	M	c.781C>T	c.842C>T	NA	Southeast	Classic	NA	Physicians	Not published
554	M	c.1066-11G>A	c.1066-11G>A	NA	Southeast	Classic	NA	Physicians	Not published
555	F	c.1066-11G>A	c.1066-11G>A	NA	Southeast	Classic	NA	Physicians	Not published
556	M	c.745C>T	c.1066-11G>A	NA	Southeast	Classic	NA	Physicians	Not published
557	F	c.728G>A	c.1066-11G>A	NA	Southeast	Classic	NA	Physicians	Not published
558	M	c.194T>C	c.194T>C	NA	Southeast	Classic	NA	Physicians	Not published
559	F	c.168+5G>C	c.649T>C	NA	Southeast	Classic	NA	Physicians	Not published
560	F	c.782G>A	c.1055delG	NA	Southeast	Classic	NA	Physicians	Not published
561	M	c.168+5G>C	c.168+5G>C	NA	Southeast	Mild	NA	Physicians	Not published
562	F	c.782G>A	c.1162G>A	NA	Southeast	Classic	NA	Physicians	Not published
563	F	c.1066-11G>A	c.1229T>G	NA	Southeast	Mild	NA	Physicians	Not published
564	M	c.782G>A	c.1066-11G>A	NA	Southeast	Classic	NA	Physicians	Not published
565	M	c.799C>T	c.1066-11G>A	NA	Southeast	Classic	NA	Physicians	Not published
566	M	c.168+5G>C	c.1066-11G>A	NA	Southeast	Mild	NA	Physicians	Not published
567	F	c.194T>C	c.1162G>A	NA	Southeast	Classic	NA	Physicians	Not published
568	M	c.745C>T	c.842C>T	NA	Southeast	Classic	NA	Physicians	Not published
569	M	c.1042C>G	c.1066-11G>A	NA	Southeast	Classic	NA	Physicians	Not published
570	M	c.754C>T	c.754C>T	NA	Southeast	Classic	NA	Physicians	Not published
571	M	c.1066-11G>A	NA	NA	Southeast	Classic	NA	Physicians	Not published
572	F	c.782G>A	c.782G>A	NA	Southeast	Mild	NA	Physicians	Not published
573	F	c.754C>T	c.1162G>A	NA	Southeast	Classic	NA	Physicians	Not published
574	M	c.842+1G>A	c.1042C>G	NA	Southeast	Classic	NA	Physicians	Not published
575	M	c.754C>T	c.842C>T	NA	Southeast	Mild	NA	Physicians	Not published
576	M	c.194T>C	c.1162G>A	NA	Southeast	Classic	NA	Physicians	Not published
577	M	c.168+5G>A	c.168+5G>A	NA	Southeast	Classic	NA	Physicians	Not published
578	M	c.168+5G>A	c.168+5G>A	NA	Southeast	Classic	NA	Physicians	Not published
579	M	c.168+5G>C	c.754C>T	NA	Southeast	Classic	NA	Physicians	Not published
580	F	c.1162G>A	c.1162G>A	NA	Southeast	Classic	NA	Physicians	Not published
581	M	c.782G>A	c.782G>A	NA	Southeast	Classic	NA	Physicians	Not published
582	F	c.472C>T	c.472C>T	NA	Southeast	Classic	NA	Physicians	Not published
583	F	c.194T>C	c.782G>A	NA	Southeast	Classic	NA	Physicians	Not published
584	F	c.754C>T	c.1162G>A	NA	Southeast	Classic	NA	Physicians	Not published
585	F	c.168+5G>C	c.1066-11G>A	NA	Southeast	Classic	NA	Physicians	Not published
586	F	c.809G>A	c.809G>A	NA	Southeast	Classic	NA	Physicians	Not published
587	F	c.250G>T	c.842C>T	NA	Southeast	Mild	NA	Physicians	Not published
588	F	c.168+5G>C	c.250G>T	NA	Southeast	Classic	NA	Physicians	Not published
589	M	c.782G>A	c.1162G>A	NA	Southeast	Mild	NA	Physicians	Not published
590	M	c.782G>A	c.782G>A	NA	Southeast	Mild	NA	Physicians	Not published
591	M	c.782G>A	c.1042C>G	NA	Southeast	Classic	NA	Physicians	Not published
592	F	c.782G>A	c.809G>A	NA	Southeast	Classic	NA	Physicians	Not published
593	F	c.1162G>A	c.1162G>A	NA	Southeast	Mild	NA	Physicians	Not published
594	F	c.782G>A	c.1162G>A	NA	Southeast	Classic	NA	Physicians	Not published
595	F	c.1055delG	c.1162G>A	NA	Southeast	Classic	NA	Physicians	Not published
596	F	c.143T>C	c.782G>A	NA	Southeast	Classic	NA	Physicians	Not published
597	F	c.194T>C	c.194T>C	NA	Southeast	Classic	NA	Physicians	Not published
598	M	c.754C>T	c.782G>A	NA	Southeast	Classic	NA	Physicians	Not published
599	F	c.745C>T	c.1162G>A	NA	Southeast	Classic	NA	Physicians	Not published
600	M	c.1066-11G>A	c.1315+1G>A	NA	Southeast	Classic	NA	Physicians	Not published
601	M	c.782G>A	c.1042C>G	NA	Southeast	Mild	NA	Physicians	Not published
602	M	c.1066-11G>A	c.1162G>A	NA	Southeast	Classic	NA	Physicians	Not published
603	M	c.168+5G>C	c.1066-11G>A	NA	Southeast	Classic	NA	Physicians	Not published
604	F	c.1055delG	c.1162G>A	NA	Southeast	Classic	NA	Physicians	Not published
605	M	c.1162G>A	c.1162G>A	NA	Southeast	Mild	NA	Physicians	Not published
606	F	c.1162G>A	c.1162G>A	NA	Southeast	Mild	NA	Physicians	Not published
607	F	c.473G>A	c.526C>T	NA	Southeast	Classic	NA	Physicians	Not published
608	F	c.1066-11G>A	c.1066-11G>A	NA	Southeast	Classic	NA	Physicians	Not published
609	F	c.782G>A	c.1066-11G>A	NA	Southeast	Mild	NA	Physicians	Not published
610	M	c.1162G>A	c.1162G>A	NA	Southeast	Classic	NA	Physicians	Not published
611	M	c.782G>A	c.782G>A	NA	Southeast	Classic	NA	Physicians	Not published
612	F	c.168+5G>C	c.1162G>A	NA	Southeast	Classic	NA	Physicians	Not published
613	F	c.754C>T	c.782G>A	NA	Southeast	Classic	NA	Physicians	Not published
614	F	c.194T>C	c.1162G>A	NA	Southeast	Classic	NA	Physicians	Not published
615	M	c.781C>T	c.781C>T	NA	Southeast	Mild	NA	Physicians	Not published
616	M	c.1162G>A	c.1162G>A	NA	Southeast	Classic	NA	Physicians	Not published
617	F	c.1162G>A	c.1162G>A	NA	Southeast	Classic	NA	Physicians	Not published
618	F	c.165delT	c.1162G>A	NA	Southeast	Classic	NA	Physicians	Not published
619	M	c.1066-11G>A	c.1162G>A	NA	Southeast	Classic	NA	Physicians	Not published
620	F	c.842C>T	c.842C>T	NA	Southeast	Classic	NA	Physicians	Not published
621	M	c.1066-11G>A	c.1066-11G>A	NA	Southeast	Mild	NA	Physicians	Not published
622	F	c.168+5G>A	c.168+5G>A	NA	Southeast	Classic	NA	Physicians	Not published
623	M	c.1066-11G>A	c.1162G>A	NA	Southeast	Classic	NA	Physicians	Not published
624	M	c.1066-11G>A	c.1162G>A	NA	Southeast	Mild	NA	Physicians	Not published
625	M	c.168+5G>A	c.1042C>G	NA	Southeast	Classic	NA	Physicians	Not published
626	M	c.194T>C	c.1162G>A	NA	Southeast	Classic	NA	Physicians	Not published
627	F	c.782G>A	c.1222C>T	NA	Southeast	Classic	NA	Physicians	Not published
628	M	c.782G>A	c.1162G>A	NA	Southeast	Mild	NA	Physicians	Not published
629	M	c.712A>G	c.1045T>C	MPS	Southeast	Classic	NP	Physicians	Not published
630	M	c.745C>T	c.754C>T	MPS	Southeast	Mild	NP	Physicians	Not published
631	M	c.441+4A>G	c.1162G>A	MPS	South	Mild	NP	Physicians	Not published
632	F	c.960G>C	c.1315+1G>A	MPS	South	NA	NP	Physicians	Not published
633	M	c.782G>A	c.782G>A	MPS	Southeast	Classic	NP	Physicians	Not published
634	M	c.712A>C	c.1241A>G	WG	South	Mild	NP	Physicians	Not published
635	NA	c.1162G>A	c.1162G>A	DV	Northeast	Classic	NA	Literature	Silva CAN (2018) Thesis
636	NA	c.1162G>A	c.1162G>A	DV	Northeast	Classic	NA	Literature	Silva CAN (2018) Thesis
637	NA	c.1162G>A	c.1162G>A	DV	Northeast	Classic	NA	Literature	Silva CAN (2018) Thesis
638	NA	c.1162G>A	c.1162G>A	DV	Northeast	Classic	NA	Literature	Silva CAN (2018) Thesis
639	NA	c.1162G>A	c.1162G>A	DV	Northeast	Classic	NA	Literature	Silva CAN (2018) Thesis
640	NA	c.1162G>A	c.1162G>A	DV	Northeast	Classic	NA	Literature	Silva CAN (2018) Thesis
641	NA	c.1162G>A	c.1162G>A	DV	Northeast	Classic	NA	Literature	Silva CAN (2018) Thesis
642	NA	c.1162G>A	c.1162G>A	DV	Northeast	Classic	NA	Literature	Silva CAN (2018) Thesis
643	NA	c.1162G>A	c.1162G>A	DV	Northeast	Classic	NA	Literature	Silva CAN (2018) Thesis
644	NA	c.1162G>A	c.1162G>A	DV	Northeast	Classic	NA	Literature	Silva CAN (2018) Thesis
645	NA	c.1162G>A	c.1162G>A	DV	Northeast	Classic	NA	Literature	Silva CAN (2018) Thesis
646	NA	c.1162G>A	c.1162G>A	DV	Northeast	Classic	NA	Literature	Silva CAN (2018) Thesis
647	NA	c.1162G>A	c.1162G>A	DV	Northeast	Mild	NA	Literature	Silva CAN (2018) Thesis
648	NA	c.1162G>A	c.1162G>A	DV	Northeast	Mild	NA	Literature	Silva CAN (2018) Thesis
649	NA	c.1162G>A	c.1162G>A	DV	Northeast	Mild	NA	Literature	Silva CAN (2018) Thesis
650	NA	c.754C>T	c.754C>T	DV	Northeast	Classic	NA	Literature	Silva CAN (2018) Thesis
651	NA	c.754C>T	c.754C>T	DV	Northeast	Classic	NA	Literature	Silva CAN (2018) Thesis
652	NA	c.754C>T	c.754C>T	DV	Northeast	Classic	NA	Literature	Silva CAN (2018) Thesis
653	NA	c.754C>T	c.754C>T	DV	Northeast	Classic	NA	Literature	Silva CAN (2018) Thesis
654	NA	c.754C>T	c.754C>T	DV	Northeast	Classic	NA	Literature	Silva CAN (2018) Thesis
655	NA	c.754C>T	c.754C>T	DV	Northeast	Classic	NA	Literature	Silva CAN (2018) Thesis
656	NA	c.754C>T	c.754C>T	DV	Northeast	Classic	NA	Literature	Silva CAN (2018) Thesis
657	NA	c.754C>T	c.754C>T	DV	Northeast	Classic	NA	Literature	Silva CAN (2018) Thesis
658	NA	c.754C>T	c.754C>T	DV	Northeast	Classic	NA	Literature	Silva CAN (2018) Thesis
659	NA	c.754C>T	c.754C>T	DV	Northeast	Classic	NA	Literature	Silva CAN (2018) Thesis
660	NA	c.754C>T	c.754C>T	DV	Northeast	Classic	NA	Literature	Silva CAN (2018) Thesis
661	NA	c.754C>T	c.754C>T	DV	Northeast	Mild	NA	Literature	Silva CAN (2018) Thesis
662	NA	c.754C>T	c.754C>T	DV	Northeast	Mild	NA	Literature	Silva CAN (2018) Thesis
663	NA	c.1066-11G>A	c.1066-11G>A	DV	Northeast	Classic	NA	Literature	Silva CAN (2018) Thesis
664	NA	c.1066-11G>A	c.1066-11G>A	DV	Northeast	Classic	NA	Literature	Silva CAN (2018) Thesis
665	NA	c.1066-11G>A	c.1066-11G>A	DV	Northeast	Classic	NA	Literature	Silva CAN (2018) Thesis
666	NA	c.1066-11G>A	c.1066-11G>A	DV	Northeast	Classic	NA	Literature	Silva CAN (2018) Thesis
667	NA	c.1066-11G>A	c.1066-11G>A	DV	Northeast	Classic	NA	Literature	Silva CAN (2018) Thesis
668	NA	c.1066-11G>A	c.1066-11G>A	DV	Northeast	Classic	NA	Literature	Silva CAN (2018) Thesis
669	NA	c.1066-11G>A	c.1066-11G>A	DV	Northeast	Mild	NA	Literature	Silva CAN (2018) Thesis
670	NA	c.1066-11G>A	c.1066-11G>A	DV	Northeast	Mild	NA	Literature	Silva CAN (2018) Thesis
671	NA	c.194T>C	c.194T>C	DV	Northeast	Classic	NA	Literature	Silva CAN (2018) Thesis
672	NA	c.194T>C	c.194T>C	DV	Northeast	Classic	NA	Literature	Silva CAN (2018) Thesis
673	NA	c.194T>C	c.194T>C	DV	Northeast	Classic	NA	Literature	Silva CAN (2018) Thesis
674	NA	c.194T>C	c.194T>C	DV	Northeast	Classic	NA	Literature	Silva CAN (2018) Thesis
675	NA	c.194T>C	c.194T>C	DV	Northeast	Classic	NA	Literature	Silva CAN (2018) Thesis
676	NA	c.194T>C	c.194T>C	DV	Northeast	Classic	NA	Literature	Silva CAN (2018) Thesis
677	NA	c.782G>A	c.782G>A	DV	Northeast	Classic	NA	Literature	Silva CAN (2018) Thesis
678	NA	c.782G>A	c.782G>A	DV	Northeast	Classic	NA	Literature	Silva CAN (2018) Thesis
679	NA	c.782G>A	c.782G>A	DV	Northeast	Classic	NA	Literature	Silva CAN (2018) Thesis
680	NA	c.782G>A	c.782G>A	DV	Northeast	Mild	NA	Literature	Silva CAN (2018) Thesis
681	NA	c.782G>A	c.782G>A	DV	Northeast	Mild	NA	Literature	Silva CAN (2018) Thesis
682	NA	c.781C>T	c.781C>T	DV	Northeast	Classic	NA	Literature	Silva CAN (2018) Thesis
683	NA	c.781C>T	c.781C>T	DV	Northeast	Mild	NA	Literature	Silva CAN (2018) Thesis
684	NA	c.250G>T	c.250G>T	DV	Northeast	Classic	NA	Literature	Silva CAN (2018) Thesis
685	NA	c.194T>C	c.1066-11G>A	DV	Northeast	Classic	NA	Literature	Silva CAN (2018) Thesis
686	NA	c.194T>C	c.1066-11G>A	DV	Northeast	Classic	NA	Literature	Silva CAN (2018) Thesis
687	NA	c.194T>C	c.1066-11G>A	DV	Northeast	Classic	NA	Literature	Silva CAN (2018) Thesis
688	NA	c.194T>C	c.1066-11G>A	DV	Northeast	Classic	NA	Literature	Silva CAN (2018) Thesis
689	NA	c.194T>C	c.1066-11G>A	DV	Northeast	Classic	NA	Literature	Silva CAN (2018) Thesis
690	NA	c.194T>C	c.1066-11G>A	DV	Northeast	Classic	NA	Literature	Silva CAN (2018) Thesis
691	NA	c.194T>C	c.1066-11G>A	DV	Northeast	Classic	NA	Literature	Silva CAN (2018) Thesis
692	NA	c.194T>C	c.1066-11G>A	DV	Northeast	Classic	NA	Literature	Silva CAN (2018) Thesis
693	NA	c.194T>C	c.1066-11G>A	DV	Northeast	Mild	NA	Literature	Silva CAN (2018) Thesis
694	NA	c.194T>C	c.1066-11G>A	DV	Northeast	Mild	NA	Literature	Silva CAN (2018) Thesis
695	NA	c.194T>C	c.1066-11G>A	DV	Northeast	Mild	NA	Literature	Silva CAN (2018) Thesis
696	NA	c.1066-11G>A	c.1162G>A	DV	Northeast	Classic	NA	Literature	Silva CAN (2018) Thesis
697	NA	c.1066-11G>A	c.1162G>A	DV	Northeast	Classic	NA	Literature	Silva CAN (2018) Thesis
698	NA	c.1066-11G>A	c.1162G>A	DV	Northeast	Classic	NA	Literature	Silva CAN (2018) Thesis
699	NA	c.1066-11G>A	c.1162G>A	DV	Northeast	Classic	NA	Literature	Silva CAN (2018) Thesis
700	NA	c.1066-11G>A	c.1162G>A	DV	Northeast	Classic	NA	Literature	Silva CAN (2018) Thesis
701	NA	c.1066-11G>A	c.1162G>A	DV	Northeast	Mild	NA	Literature	Silva CAN (2018) Thesis
702	NA	c.1066-11G>A	c.1162G>A	DV	Northeast	Mild	NA	Literature	Silva CAN (2018) Thesis
703	NA	c.1066-11G>A	c.1162G>A	DV	Northeast	Mild	NA	Literature	Silva CAN (2018) Thesis
704	NA	c.1066-11G>A	c.1162G>A	DV	Northeast	Mild	NA	Literature	Silva CAN (2018) Thesis
705	NA	c.1066-11G>A	c.1162G>A	DV	Northeast	Mild	NA	Literature	Silva CAN (2018) Thesis
706	NA	c.782G>A	c.1162G>A	DV	Northeast	Classic	NA	Literature	Silva CAN (2018) Thesis
707	NA	c.782G>A	c.1162G>A	DV	Northeast	Classic	NA	Literature	Silva CAN (2018) Thesis
708	NA	c.782G>A	c.1162G>A	DV	Northeast	Classic	NA	Literature	Silva CAN (2018) Thesis
709	NA	c.782G>A	c.1162G>A	DV	Northeast	Classic	NA	Literature	Silva CAN (2018) Thesis
710	NA	c.782G>A	c.1162G>A	DV	Northeast	Mild	NA	Literature	Silva CAN (2018) Thesis
711	NA	c.782G>A	c.1162G>A	DV	Northeast	Mild	NA	Literature	Silva CAN (2018) Thesis
712	NA	c.782G>A	c.1162G>A	DV	Northeast	Mild	NA	Literature	Silva CAN (2018) Thesis
713	NA	c.782G>A	c.1066-11G>A	DV	Northeast	Classic	NA	Literature	Silva CAN (2018) Thesis
714	NA	c.782G>A	c.1066-11G>A	DV	Northeast	Classic	NA	Literature	Silva CAN (2018) Thesis
715	NA	c.782G>A	c.1066-11G>A	DV	Northeast	Classic	NA	Literature	Silva CAN (2018) Thesis
716	NA	c.782G>A	c.1066-11G>A	DV	Northeast	Classic	NA	Literature	Silva CAN (2018) Thesis
717	NA	c.782G>A	c.1066-11G>A	DV	Northeast	Classic	NA	Literature	Silva CAN (2018) Thesis
718	NA	c.194T>C	c.754C>T	DV	Northeast	Classic	NA	Literature	Silva CAN (2018) Thesis
719	NA	c.194T>C	c.754C>T	DV	Northeast	Classic	NA	Literature	Silva CAN (2018) Thesis
720	NA	c.194T>C	c.754C>T	DV	Northeast	Classic	NA	Literature	Silva CAN (2018) Thesis
721	NA	c.194T>C	c.754C>T	DV	Northeast	Mild	NA	Literature	Silva CAN (2018) Thesis
722	NA	c.754C>T	c.1066-11G>A	DV	Northeast	Classic	NA	Literature	Silva CAN (2018) Thesis
723	NA	c.754C>T	c.1066-11G>A	DV	Northeast	Classic	NA	Literature	Silva CAN (2018) Thesis
724	NA	c.754C>T	c.1066-11G>A	DV	Northeast	Mild	NA	Literature	Silva CAN (2018) Thesis
725	NA	c.194T>C	c.1169A>G	DV	Northeast	Mild	NA	Literature	Silva CAN (2018) Thesis
726	NA	c.194T>C	c.1169A>G	DV	Northeast	Mild	NA	Literature	Silva CAN (2018) Thesis
727	NA	c.781C>T	c.1066-11G>A	DV	Northeast	Classic	NA	Literature	Silva CAN (2018) Thesis
728	NA	c.781C>T	c.1066-11G>A	DV	Northeast	Classic	NA	Literature	Silva CAN (2018) Thesis
729	NA	c.1066-11G>A	c.1222C>T	DV	Northeast	Classic	NA	Literature	Silva CAN (2018) Thesis
730	NA	c.1066-11G>A	c.1222C>T	DV	Northeast	Classic	NA	Literature	Silva CAN (2018) Thesis
731	NA	c.194T>C	c.1162G>A	DV	Northeast	Mild	NA	Literature	Silva CAN (2018) Thesis
732	NA	c.194T>C	c.1162G>A	DV	Northeast	Mild	NA	Literature	Silva CAN (2018) Thesis
733	NA	c.250G>T	c.1066-11G>A	DV	Northeast	Mild	NA	Literature	Silva CAN (2018) Thesis
734	NA	c.527G>T	c.1066-11G>A	DV	Northeast	Mild	NA	Literature	Silva CAN (2018) Thesis
735	NA	c.721C>T	c.1066-11G>A	DV	Northeast	Mild	NA	Literature	Silva CAN (2018) Thesis
736	NA	c.754C>T	c.1169A>G	DV	Northeast	Mild	NA	Literature	Silva CAN (2018) Thesis
737	NA	c.754C>T	c.782G>A	DV	Northeast	Classic	NA	Literature	Silva CAN (2018) Thesis
738	NA	c.754C>T	c.1169A>G	DV	Northeast	Mild	NA	Literature	Silva CAN (2018) Thesis
739	NA	c.745C>T	c.1162G>A	DV	Northeast	Mild	NA	Literature	Silva CAN (2018) Thesis
740	NA	c.754C>T	c.1162G>A	DV	Northeast	Classic	NA	Literature	Silva CAN (2018) Thesis
741	F	c.745C>T	c.898G>T	MPS	Southeast	HPA	NA	Physicians	Not published
742	M	c.782G>A	c.1066-11G>A	MPS	Central-West	Mild	NA	Physicians	Not published
Notes: F: female; M: male; NA: not available; MPS: massive parallel sequencing; DV: direct variant; WG: whole gene (Sanger), HPA: hyperphenylalaninemia.

## Sheet: Página1
Gender
M	107	#DIV/0!	211	#DIV/0!
F	104	#DIV/0!
NA	531	#DIV/0!
#NAME?
	0		NGS	0	#DIV/0!
	0		Sanger sequencing	0	#DIV/0!
	0		Direct variant search	0	#DIV/0!
	0		NA	0	#DIV/0!
	0
	0
	0

## Sheet: S2- Distribution region and typ
Supplementary Table S2. Distribution of PAH genotypes reported in Brazilian patients with phenylketonuria (PKU), stratified by geographic region and PKU type, with their respective frequencies in our dataset (full version of Table 2).
N	Genotype		Brazil	Region						PKU type				BioPKU*
	Allele 1	Allele 2	Total	South	Southeast	Central-West	Northeast	North	Not disclosed	cPKU	mPKU	HPA	NA	APV	APV	GPV
			N=742 (%)	N=100 (%)	N=252 (%)	N=21 (%)	N=226 (%)	N=22 (%)	N=121 (%)	N=455	N=208	N=19	N=60	Allele 1	Allele 2
1	c.1162G>A	c.1162G>A	56 (7.5)	3 (3)	14 (5.6)	2 (9.5)	24 (10.6)	0 (0)	13 (10.7)	46/56 (82.1%)	8/56 (14.3%)	0/56 (0%)	2/56 (3.6%)	2026-01-02	2026-01-02	2026-01-02
2	c.1066-11G>A	c.1066-11G>A	42 (5.7)	1 (1)	8 (3.2)	1 (4.8)	24 (10.6)	2 (9.1)	6 (5)	35/42 (83.3%)	7/42 (16.7%)	0/42 (0%)	0/42 (0%)	0	0	0
3	c.782G>A	c.782G>A	36 (4.9)	1 (1)	14 (5.6)	0 (0)	13 (5.8)	0 (0)	8 (6.6)	15/36 (41.7%)	19/36 (52.8%)	0/36 (0%)	2/36 (5.6%)	2026-05-01	2026-05-01	2026-05-01
4	c.1066-11G>A	c.1162G>A	29 (3.9)	0 (0)	9 (3.6)	1 (4.8)	19 (8.4)	0 (0)	0 (0)	18/29 (62.1%)	10/29 (34.5%)	0/29 (0%)	1/29 (3.4%)	0	2026-01-02	2026-01-02
5	c.754C>T	c.754C>T	26 (3.5)	0 (0)	2 (0.8)	0 (0)	24 (10.6)	0 (0)	0 (0)	20/26 (76.9%)	5/26 (19.2%)	0/26 (0%)	1/26 (3.8%)	0	0	0
6	c.194T>C	c.194T>C	23 (3.1)	2 (2)	7 (2.8)	0 (0)	11 (4.9)	0 (0)	3 (2.5)	16/23 (69.6%)	3/23 (13%)	0/23 (0%)	4/23 (17.4%)	2026-05-01	2026-05-01	2026-05-01
7	c.194T>C	c.1066-11G>A	21 (2.8)	0 (0)	1 (0.4)	0 (0)	20 (8.8)	0 (0)	0 (0)	14/21 (66.7%)	5/21 (23.8%)	0/21 (0%)	2/21 (9.5%)	2026-05-01	0	2026-05-01
8	c.782G>A	c.1162G>A	20 (2.7)	0 (0)	9 (3.6)	1 (4.8)	10 (4.4)	0 (0)	0 (0)	11/20 (55%)	9/20 (45%)	0/20 (0%)	0/20 (0%)	2026-05-01	2026-01-02	2026-01-02
9	c.194T>C	c.1162G>A	18 (2.4)	0 (0)	8 (3.2)	0 (0)	9 (4)	1 (4.5)	0 (0)	12/18 (66.7%)	4/18 (22.2%)	1/18 (5.6%)	1/18 (5.6%)	2026-05-01	2026-01-02	2026-01-02
10	c.782G>A	c.1066-11G>A	15 (2)	0 (0)	6 (2.4)	2 (9.5)	7 (3.1)	0 (0)	0 (0)	10/15 (66.7%)	4/15 (26.7%)	0/15 (0%)	1/15 (6.7%)	2026-05-01	0	2026-05-01
11	c.754C>T	c.1162G>A	12 (1.6)	0 (0)	6 (2.4)	0 (0)	6 (2.7)	0 (0)	0 (0)	9/12 (75%)	1/12 (8.3%)	1/12 (8.3%)	1/12 (8.3%)	0	2026-01-02	2026-01-02
12	c.754C>T	c.782G>A	11 (1.5)	1 (1)	6 (2.4)	0 (0)	4 (1.8)	0 (0)	0 (0)	7/11 (63.6%)	4/11 (36.4%)	0/11 (0%)	0/11 (0%)	0	2026-05-01	2026-05-01
13	c.782G>A	c.1315+1G>A	10 (1.3)	4 (4)	0 (0)	1 (4.8)	0 (0)	0 (0)	5 (4.1)	8/10 (80%)	2/10 (20%)	0/10 (0%)	0/10 (0%)	2026-05-01	0	2026-05-01
14	c.194T>C	c.754C>T	9 (1.2)	0 (0)	0 (0)	0 (0)	9 (4)	0 (0)	0 (0)	6/9 (66.7%)	3/9 (33.3%)	0/9 (0%)	0/9 (0%)	2026-05-01	0	2026-05-01
15	c.473G>A	c.1162G>A	9 (1.2)	3 (3)	1 (0.4)	0 (0)	0 (0)	0 (0)	5 (4.1)	4/9 (44.4%)	5/9 (55.6%)	0/9 (0%)	0/9 (0%)	0	2026-01-02	2026-01-02
16	c.168+5G>C	c.1066-11G>A	8 (1.1)	0 (0)	8 (3.2)	0 (0)	0 (0)	0 (0)	0 (0)	7/8 (87.5%)	1/8 (12.5%)	0/8 (0%)	0/8 (0%)	0	0	0
17	c.168+5G>C	c.168+5G>C	8 (1.1)	2 (2)	3 (1.2)	0 (0)	0 (0)	0 (0)	3 (2.5)	6/8 (75%)	1/8 (12.5%)	0/8 (0%)	1/8 (12.5%)	0	0	0
18	c.754C>T	c.1066-11G>A	7 (0.9)	0 (0)	0 (0)	1 (4.8)	6 (2.7)	0 (0)	0 (0)	6/7 (85.7%)	1/7 (14.3%)	0/7 (0%)	0/7 (0%)	0	0	0
19	c.194T>C	c.782G>A	7 (0.9)	0 (0)	4 (1.6)	0 (0)	3 (1.3)	0 (0)	0 (0)	3/7 (42.9%)	4/7 (57.1%)	0/7 (0%)	0/7 (0%)	2026-05-01	2026-05-01	2026-05-01
20	c.782G>A	NA	6 (0.8)	0 (0)	0 (0)	2 (9.5)	0 (0)	4 (18.2)	0 (0)	5/6 (83.3%)	1/6 (16.7%)	0/6 (0%)	0/6 (0%)	2026-05-01	NA	2026-05-01
21	c.168+5G>A	c.168+5G>A	6 (0.8)	0 (0)	6 (2.4)	0 (0)	0 (0)	0 (0)	0 (0)	6/6 (100%)	0/6 (0%)	0/6 (0%)	0/6 (0%)	0	0	0
22	c.745C>T	c.1162G>A	5 (0.7)	2 (2)	1 (0.4)	0 (0)	2 (0.9)	0 (0)	0 (0)	1/5 (20%)	3/5 (60%)	1/5 (20%)	0/5 (0%)	2026-05-02	2026-01-02	2026-05-02
23	c.194T>C	c.1169A>G	5 (0.7)	1 (1)	0 (0)	0 (0)	4 (1.8)	0 (0)	0 (0)	0/5 (0%)	5/5 (100%)	0/5 (0%)	0/5 (0%)	2026-05-01	2026-08-06	2026-08-06
24	c.194T>C	NA	5 (0.7)	3 (3)	0 (0)	0 (0)	0 (0)	2 (9.1)	0 (0)	1/5 (20%)	2/5 (40%)	0/5 (0%)	2/5 (40%)	2026-05-01	NA	2026-05-01
25	c.1222C>T	c.1222C>T	5 (0.7)	2 (2)	0 (0)	0 (0)	0 (0)	0 (0)	3 (2.5)	4/5 (80%)	0/5 (0%)	0/5 (0%)	1/5 (20%)	0	0	0
26	c.1042C>G	c.1066-11G>A	4 (0.5)	1 (1)	3 (1.2)	0 (0)	0 (0)	0 (0)	0 (0)	2/4 (50%)	2/4 (50%)	0/4 (0%)	0/4 (0%)	2026-04-01	0	2026-04-01
27	c.194T>C	c.1315+1G>A	4 (0.5)	2 (2)	2 (0.8)	0 (0)	0 (0)	0 (0)	0 (0)	3/4 (75%)	0/4 (0%)	0/4 (0%)	1/4 (25%)	2026-05-01	0	2026-05-01
28	c.1222C>T	NA	4 (0.5)	3 (3)	0 (0)	0 (0)	0 (0)	1 (4.5)	0 (0)	3/4 (75%)	0/4 (0%)	0/4 (0%)	1/4 (25%)	0	NA	NA
29	c.1315+1G>A	NA	4 (0.5)	2 (2)	2 (0.8)	0 (0)	0 (0)	0 (0)	0 (0)	2/4 (50%)	0/4 (0%)	0/4 (0%)	2/4 (50%)	0	NA	NA
30	c.781C>T	c.781C>T	4 (0.5)	1 (1)	1 (0.4)	0 (0)	2 (0.9)	0 (0)	0 (0)	1/4 (25%)	2/4 (50%)	0/4 (0%)	1/4 (25%)	0	0	0
31	c.782G>A	c.1222C>T	4 (0.5)	1 (1)	3 (1.2)	0 (0)	0 (0)	0 (0)	0 (0)	2/4 (50%)	1/4 (25%)	0/4 (0%)	1/4 (25%)	2026-05-01	0	2026-05-01
32	c.782G>A	c.1042C>G	4 (0.5)	0 (0)	4 (1.6)	0 (0)	0 (0)	0 (0)	0 (0)	2/4 (50%)	2/4 (50%)	0/4 (0%)	0/4 (0%)	2026-05-01	2026-04-01	2026-05-01
33	c.1045T>C	c.1162G>A	4 (0.5)	0 (0)	4 (1.6)	0 (0)	0 (0)	0 (0)	0 (0)	1/4 (25%)	3/4 (75%)	0/4 (0%)	0/4 (0%)	0	2026-01-02	2026-01-02
34	c.1066-11G>A	c.1222C>T	4 (0.5)	0 (0)	0 (0)	0 (0)	4 (1.8)	0 (0)	0 (0)	4/4 (100%)	0/4 (0%)	0/4 (0%)	0/4 (0%)	0	0	0
35	c.754C>T	c.1169A>G	4 (0.5)	0 (0)	0 (0)	0 (0)	4 (1.8)	0 (0)	0 (0)	0/4 (0%)	3/4 (75%)	1/4 (25%)	0/4 (0%)	0	2026-08-06	2026-08-06
36	c.1162G>A	c.1169A>G	4 (0.5)	1 (1)	0 (0)	0 (0)	1 (0.4)	0 (0)	2 (1.7)	0/4 (0%)	3/4 (75%)	1/4 (25%)	0/4 (0%)	2026-01-02	2026-08-06	2026-08-06
37	c.184delC	c.1169A>G	4 (0.5)	0 (0)	0 (0)	2 (9.5)	0 (0)	0 (0)	2 (1.7)	0/4 (0%)	3/4 (75%)	1/4 (25%)	0/4 (0%)	0	2026-08-06	2026-08-06
38	c.1042C>G	c.1222C>T	4 (0.5)	2 (2)	0 (0)	0 (0)	0 (0)	0 (0)	2 (1.7)	1/4 (25%)	3/4 (75%)	0/4 (0%)	0/4 (0%)	2026-04-01	0	2026-04-01
39	c.194T>C	c.781C>T	4 (0.5)	2 (2)	0 (0)	0 (0)	0 (0)	0 (0)	2 (1.7)	3/4 (75%)	0/4 (0%)	0/4 (0%)	1/4 (25%)	2026-05-01	0	2026-05-01
40	c.1066-11G>A	c.1241A>G	4 (0.5)	0 (0)	1 (0.4)	0 (0)	0 (0)	1 (4.5)	2 (1.7)	1/4 (25%)	3/4 (75%)	0/4 (0%)	0/4 (0%)	0	2026-01-05	2026-01-05
41	c.934G>T	c.1315+1G>A	4 (0.5)	0 (0)	2 (0.8)	0 (0)	0 (0)	0 (0)	2 (1.7)	0/4 (0%)	4/4 (100%)	0/4 (0%)	0/4 (0%)	5	0	5
42	c.473G>A	c.754C>T	3 (0.4)	3 (3)	0 (0)	0 (0)	0 (0)	0 (0)	0 (0)	3/3 (100%)	0/3 (0%)	0/3 (0%)	0/3 (0%)	0	0	0
43	c.168+5G>C	c.194T>C	3 (0.4)	3 (3)	0 (0)	0 (0)	0 (0)	0 (0)	0 (0)	1/3 (33.3%)	0/3 (0%)	0/3 (0%)	2/3 (66.7%)	0	2026-05-01	2026-05-01
44	c.194T>C	c.842C>T	3 (0.4)	3 (3)	0 (0)	0 (0)	0 (0)	0 (0)	0 (0)	2/3 (66.7%)	0/3 (0%)	0/3 (0%)	1/3 (33.3%)	2026-05-01	0	2026-05-01
45	c.1066-11G>A	NA	3 (0.4)	0 (0)	1 (0.4)	2 (9.5)	0 (0)	0 (0)	0 (0)	3/3 (100%)	0/3 (0%)	0/3 (0%)	0/3 (0%)	0	NA	NA
46	c.1162G>A	NA	3 (0.4)	0 (0)	0 (0)	1 (4.8)	0 (0)	2 (9.1)	0 (0)	2/3 (66.7%)	1/3 (33.3%)	0/3 (0%)	0/3 (0%)	2026-01-02	NA	NA
47	c.781C>T	c.1066-11G>A	3 (0.4)	1 (1)	0 (0)	0 (0)	2 (0.9)	0 (0)	0 (0)	2/3 (66.7%)	0/3 (0%)	0/3 (0%)	1/3 (33.3%)	0	0	0
48	c.442-5C>G	NA	3 (0.4)	0 (0)	3 (1.2)	0 (0)	0 (0)	0 (0)	0 (0)	0/3 (0%)	0/3 (0%)	0/3 (0%)	3/3 (100%)	2026-01-06	NA	2026-01-06
49	c.754C>T	c.842C>T	3 (0.4)	0 (0)	3 (1.2)	0 (0)	0 (0)	0 (0)	0 (0)	0/3 (0%)	3/3 (100%)	0/3 (0%)	0/3 (0%)	0	0	0
50	c.782G>A	c.1045T>C	3 (0.4)	0 (0)	3 (1.2)	0 (0)	0 (0)	0 (0)	0 (0)	1/3 (33.3%)	2/3 (66.7%)	0/3 (0%)	0/3 (0%)	2026-05-01	0	2026-05-01
51	c.168+5G>C	c.1162G>A	3 (0.4)	0 (0)	3 (1.2)	0 (0)	0 (0)	0 (0)	0 (0)	2/3 (66.7%)	1/3 (33.3%)	0/3 (0%)	0/3 (0%)	0	2026-01-02	2026-01-02
52	c.250G>T	c.1066-11G>A	3 (0.4)	0 (0)	1 (0.4)	0 (0)	2 (0.9)	0 (0)	0 (0)	0/3 (0%)	3/3 (100%)	0/3 (0%)	0/3 (0%)	5	0	5
53	c.754C>T	c.1222C>T	3 (0.4)	1 (1)	0 (0)	0 (0)	1 (0.4)	0 (0)	1 (0.8)	3/3 (100%)	0/3 (0%)	0/3 (0%)	0/3 (0%)	0	0	0
54	c.782G>A	c.1243G>A	3 (0.4)	1 (1)	0 (0)	0 (0)	0 (0)	1 (4.5)	1 (0.8)	0/3 (0%)	1/3 (33.3%)	1/3 (33.3%)	1/3 (33.3%)	2026-05-01	2026-08-09	2026-08-09
55	c.194T>C	c.1222C>T	3 (0.4)	2 (2)	0 (0)	0 (0)	0 (0)	0 (0)	1 (0.8)	2/3 (66.7%)	1/3 (33.3%)	0/3 (0%)	0/3 (0%)	2026-05-01	0	2026-05-01
56	c.165delT	c.1222C>T	3 (0.4)	2 (2)	0 (0)	0 (0)	0 (0)	0 (0)	1 (0.8)	1/3 (33.3%)	2/3 (66.7%)	0/3 (0%)	0/3 (0%)	0	0	0
57	c.473G>A	c.473G>A	3 (0.4)	1 (1)	1 (0.4)	0 (0)	0 (0)	0 (0)	1 (0.8)	2/3 (66.7%)	1/3 (33.3%)	0/3 (0%)	0/3 (0%)	0	0	0
58	c.745C>T	c.782G>A	3 (0.4)	1 (1)	1 (0.4)	0 (0)	0 (0)	0 (0)	1 (0.8)	1/3 (33.3%)	2/3 (66.7%)	0/3 (0%)	0/3 (0%)	2026-05-02	2026-05-01	2026-05-02
59	c.842+1G>A	c.1042C>G	3 (0.4)	0 (0)	2 (0.8)	0 (0)	0 (0)	0 (0)	1 (0.8)	1/3 (33.3%)	2/3 (66.7%)	0/3 (0%)	0/3 (0%)	0	2026-04-01	2026-04-01
60	c.754C>T	c.1315+1G>A	3 (0.4)	1 (1)	0 (0)	0 (0)	0 (0)	0 (0)	2 (1.7)	3/3 (100%)	0/3 (0%)	0/3 (0%)	0/3 (0%)	0	0	0
61	c.1222C>T	c.1315+1G>A	3 (0.4)	1 (1)	0 (0)	0 (0)	0 (0)	0 (0)	2 (1.7)	3/3 (100%)	0/3 (0%)	0/3 (0%)	0/3 (0%)	0	0	0
62	c.1042C>G	c.1315+1G>A	3 (0.4)	1 (1)	0 (0)	0 (0)	0 (0)	0 (0)	2 (1.7)	3/3 (100%)	0/3 (0%)	0/3 (0%)	0/3 (0%)	2026-04-01	0	2026-04-01
63	c.1066-11G>A	c.1169A>G	3 (0.4)	1 (1)	0 (0)	0 (0)	0 (0)	0 (0)	2 (1.7)	0/3 (0%)	2/3 (66.7%)	1/3 (33.3%)	0/3 (0%)	0	2026-08-06	2026-08-06
64	c.1169A>G	c.1222C>T	3 (0.4)	1 (1)	0 (0)	0 (0)	0 (0)	0 (0)	2 (1.7)	0/3 (0%)	3/3 (100%)	0/3 (0%)	0/3 (0%)	2026-08-06	0	2026-08-06
65	c.473G>A	c.1055delG	3 (0.4)	1 (1)	0 (0)	0 (0)	0 (0)	0 (0)	2 (1.7)	3/3 (100%)	0/3 (0%)	0/3 (0%)	0/3 (0%)	0	0	0
66	c.712A>C	c.814G>T	3 (0.4)	1 (1)	0 (0)	0 (0)	0 (0)	0 (0)	2 (1.7)	3/3 (100%)	0/3 (0%)	0/3 (0%)	0/3 (0%)	0	0	0
67	c.932T>C	c.1315+1G>A	3 (0.4)	1 (1)	0 (0)	0 (0)	0 (0)	0 (0)	2 (1.7)	3/3 (100%)	0/3 (0%)	0/3 (0%)	0/3 (0%)	0	0	0
68	c.745C>T	c.838G>A	3 (0.4)	1 (1)	0 (0)	0 (0)	0 (0)	0 (0)	2 (1.7)	3/3 (100%)	0/3 (0%)	0/3 (0%)	0/3 (0%)	2026-05-02	0	2026-05-02
69	c.194T>C	c.472C>T	3 (0.4)	1 (1)	0 (0)	0 (0)	0 (0)	0 (0)	2 (1.7)	3/3 (100%)	0/3 (0%)	0/3 (0%)	0/3 (0%)	2026-05-01	0	2026-05-01
70	c.473G>A	c.782G>A	2 (0.3)	0 (0)	0 (0)	1 (4.8)	1 (0.4)	0 (0)	0 (0)	1/2 (50%)	0/2 (0%)	0/2 (0%)	1/2 (50%)	0	2026-05-01	2026-05-01
71	c.842+1G>A	c.1162G>A	2 (0.3)	2 (2)	0 (0)	0 (0)	0 (0)	0 (0)	0 (0)	0/2 (0%)	0/2 (0%)	0/2 (0%)	2/2 (100%)	0	2026-01-02	2026-01-02
72	c.745C>T	c.745C>T	2 (0.3)	1 (1)	0 (0)	0 (0)	1 (0.4)	0 (0)	0 (0)	0/2 (0%)	1/2 (50%)	0/2 (0%)	1/2 (50%)	2026-05-02	2026-05-02	2026-05-02
73	c.842C>T	c.1222C>T	2 (0.3)	2 (2)	0 (0)	0 (0)	0 (0)	0 (0)	0 (0)	1/2 (50%)	0/2 (0%)	0/2 (0%)	1/2 (50%)	0	0	0
74	c.782G>A	c.1169A>G	2 (0.3)	1 (1)	0 (0)	0 (0)	1 (0.4)	0 (0)	0 (0)	0/2 (0%)	2/2 (100%)	0/2 (0%)	0/2 (0%)	2026-05-01	2026-08-06	2026-08-06
75	c.745C>T	NA	2 (0.3)	0 (0)	0 (0)	0 (0)	0 (0)	2 (9.1)	0 (0)	2/2 (100%)	0/2 (0%)	0/2 (0%)	0/2 (0%)	2026-05-02	NA	NA
76	c.926C>T	NA	2 (0.3)	0 (0)	2 (0.8)	0 (0)	0 (0)	0 (0)	0 (0)	0/2 (0%)	0/2 (0%)	0/2 (0%)	2/2 (100%)	2026-03-03	NA	NA
77	c.782G>A	c.809G>A	2 (0.3)	0 (0)	2 (0.8)	0 (0)	0 (0)	0 (0)	0 (0)	1/2 (50%)	1/2 (50%)	0/2 (0%)	0/2 (0%)	2026-05-01	0	2026-05-01
78	c.1066-11G>A	c.1315+1G>A	2 (0.3)	0 (0)	2 (0.8)	0 (0)	0 (0)	0 (0)	0 (0)	2/2 (100%)	0/2 (0%)	0/2 (0%)	0/2 (0%)	0	0	0
79	c.781C>T	c.842C>T	2 (0.3)	0 (0)	2 (0.8)	0 (0)	0 (0)	0 (0)	0 (0)	1/2 (50%)	1/2 (50%)	0/2 (0%)	0/2 (0%)	0	0	0
80	c.842C>T	c.842C>T	2 (0.3)	0 (0)	2 (0.8)	0 (0)	0 (0)	0 (0)	0 (0)	2/2 (100%)	0/2 (0%)	0/2 (0%)	0/2 (0%)	0	0	0
81	c.168+5G>C	c.754C>T	2 (0.3)	0 (0)	2 (0.8)	0 (0)	0 (0)	0 (0)	0 (0)	2/2 (100%)	0/2 (0%)	0/2 (0%)	0/2 (0%)	0	0	0
82	c.168+5G>A	c.1042C>G	2 (0.3)	0 (0)	2 (0.8)	0 (0)	0 (0)	0 (0)	0 (0)	2/2 (100%)	0/2 (0%)	0/2 (0%)	0/2 (0%)	0	2026-04-01	2026-04-01
83	c.472C>T	c.472C>T	2 (0.3)	0 (0)	2 (0.8)	0 (0)	0 (0)	0 (0)	0 (0)	2/2 (100%)	0/2 (0%)	0/2 (0%)	0/2 (0%)	0	0	0
84	c.809G>A	c.809G>A	2 (0.3)	0 (0)	2 (0.8)	0 (0)	0 (0)	0 (0)	0 (0)	2/2 (100%)	0/2 (0%)	0/2 (0%)	0/2 (0%)	0	0	0
85	c.809G>A	c.1162G>A	2 (0.3)	0 (0)	1 (0.4)	0 (0)	1 (0.4)	0 (0)	0 (0)	0/2 (0%)	1/2 (50%)	0/2 (0%)	1/2 (50%)	0	2026-01-02	2026-01-02
86	c.116_118del	c.1162G>A	2 (0.3)	0 (0)	2 (0.8)	0 (0)	0 (0)	0 (0)	0 (0)	2/2 (100%)	0/2 (0%)	0/2 (0%)	0/2 (0%)	0.8	2026-01-02	2026-01-02
87	c.561G>C	c.1162G>A	2 (0.3)	0 (0)	2 (0.8)	0 (0)	0 (0)	0 (0)	0 (0)	0/2 (0%)	2/2 (100%)	0/2 (0%)	0/2 (0%)	-11	2026-01-02	2026-01-02
88	c.842C>T	c.1162G>A	2 (0.3)	0 (0)	2 (0.8)	0 (0)	0 (0)	0 (0)	0 (0)	2/2 (100%)	0/2 (0%)	0/2 (0%)	0/2 (0%)	0	2026-01-02	2026-01-02
89	c.967_969del	c.1162G>A	2 (0.3)	0 (0)	2 (0.8)	0 (0)	0 (0)	0 (0)	0 (0)	1/2 (50%)	1/2 (50%)	0/2 (0%)	0/2 (0%)	0	2026-01-02	2026-01-02
90	c.1055delG	c.1066-11G>A	2 (0.3)	0 (0)	2 (0.8)	0 (0)	0 (0)	0 (0)	0 (0)	2/2 (100%)	0/2 (0%)	0/2 (0%)	0/2 (0%)	0	0	0
91	c.842C>T	c.1066-11G>A	2 (0.3)	0 (0)	2 (0.8)	0 (0)	0 (0)	0 (0)	0 (0)	2/2 (100%)	0/2 (0%)	0/2 (0%)	0/2 (0%)	0	0	0
92	c.1042C>G	c.1045T>C	2 (0.3)	0 (0)	2 (0.8)	0 (0)	0 (0)	0 (0)	0 (0)	1/2 (50%)	1/2 (50%)	0/2 (0%)	0/2 (0%)	2026-04-01	0	2026-04-01
93	c.782G>A	c.1241A>G	2 (0.3)	0 (0)	2 (0.8)	0 (0)	0 (0)	0 (0)	0 (0)	0/2 (0%)	2/2 (100%)	0/2 (0%)	0/2 (0%)	2026-05-01	2026-01-05	2026-01-05
94	c.745C>T	c.1066-11G>A	2 (0.3)	0 (0)	2 (0.8)	0 (0)	0 (0)	0 (0)	0 (0)	1/2 (50%)	1/2 (50%)	0/2 (0%)	0/2 (0%)	2026-05-02	0	2026-05-02
95	c.782G>A	c.1055delG	2 (0.3)	0 (0)	2 (0.8)	0 (0)	0 (0)	0 (0)	0 (0)	1/2 (50%)	1/2 (50%)	0/2 (0%)	0/2 (0%)	2026-05-01	0	2026-05-01
96	c.527G>T	c.1066-11G>A	2 (0.3)	0 (0)	0 (0)	0 (0)	2 (0.9)	0 (0)	0 (0)	0/2 (0%)	1/2 (50%)	0/2 (0%)	1/2 (50%)	2026-08-09	0	2026-08-09
97	c.721C>T	c.1066-11G>A	2 (0.3)	0 (0)	0 (0)	0 (0)	2 (0.9)	0 (0)	0 (0)	0/2 (0%)	2/2 (100%)	0/2 (0%)	0/2 (0%)	2026-01-05	0	2026-01-05
98	c.1055delG	c.1162G>A	2 (0.3)	0 (0)	2 (0.8)	0 (0)	0 (0)	0 (0)	0 (0)	2/2 (100%)	0/2 (0%)	0/2 (0%)	0/2 (0%)	0	2026-01-02	2026-01-02
99	c.722G>A	c.1222C>T	2 (0.3)	1 (1)	0 (0)	0 (0)	0 (0)	0 (0)	1 (0.8)	1/2 (50%)	1/2 (50%)	0/2 (0%)	0/2 (0%)	5	0	5
100	c.1042C>G	c.1241A>G	2 (0.3)	1 (1)	0 (0)	0 (0)	0 (0)	0 (0)	1 (0.8)	0/2 (0%)	2/2 (100%)	0/2 (0%)	0/2 (0%)	2026-04-01	2026-01-05	2026-01-05
101	c.524C>G	c.754C>T	2 (0.3)	1 (1)	0 (0)	0 (0)	0 (0)	0 (0)	1 (0.8)	0/2 (0%)	2/2 (100%)	0/2 (0%)	0/2 (0%)	NA	0	NA
102	c.473G>A	c.1315+1G>A	2 (0.3)	1 (1)	0 (0)	0 (0)	0 (0)	0 (0)	1 (0.8)	2/2 (100%)	0/2 (0%)	0/2 (0%)	0/2 (0%)	0	0	0
103	c.754C>T	c.1024delG	2 (0.3)	1 (1)	0 (0)	0 (0)	0 (0)	0 (0)	1 (0.8)	2/2 (100%)	0/2 (0%)	0/2 (0%)	0/2 (0%)	0	0	0
104	c.168+5G>A	c.782G>A	2 (0.3)	0 (0)	0 (0)	1 (4.8)	0 (0)	0 (0)	1 (0.8)	2/2 (100%)	0/2 (0%)	0/2 (0%)	0/2 (0%)	0	2026-05-01	2026-05-01
105	c.728G>A	c.728G>A	2 (0.3)	0 (0)	0 (0)	1 (4.8)	0 (0)	0 (0)	1 (0.8)	2/2 (100%)	0/2 (0%)	0/2 (0%)	0/2 (0%)	0.4	0.4	0.4
106	c.441+5G>T	c.473G>A	2 (0.3)	0 (0)	0 (0)	1 (4.8)	0 (0)	0 (0)	1 (0.8)	2/2 (100%)	0/2 (0%)	0/2 (0%)	0/2 (0%)	0	0	0
107	c.184delC	c.184delC	2 (0.3)	0 (0)	0 (0)	1 (4.8)	0 (0)	0 (0)	1 (0.8)	2/2 (100%)	0/2 (0%)	0/2 (0%)	0/2 (0%)	0	0	0
108	c.194T>C	c.526C>T	2 (0.3)	1 (1)	0 (0)	0 (0)	0 (0)	0 (0)	1 (0.8)	2/2 (100%)	0/2 (0%)	0/2 (0%)	0/2 (0%)	2026-05-01	0	2026-05-01
109	c.473G>A	c.724C>T	2 (0.3)	0 (0)	0 (0)	0 (0)	0 (0)	1 (4.5)	1 (0.8)	2/2 (100%)	0/2 (0%)	0/2 (0%)	0/2 (0%)	0	0	0
110	c.250G>T	c.833C>T	2 (0.3)	0 (0)	0 (0)	0 (0)	0 (0)	1 (4.5)	1 (0.8)	1/2 (50%)	1/2 (50%)	0/2 (0%)	0/2 (0%)	5	0	5
111	c.1162G>A	c.1208C>T	2 (0.3)	0 (0)	0 (0)	0 (0)	0 (0)	1 (4.5)	1 (0.8)	0/2 (0%)	1/2 (50%)	1/2 (50%)	0/2 (0%)	2026-01-02	2026-07-09	2026-07-09
112	c.527G>T	c.1162G>A	2 (0.3)	0 (0)	0 (0)	0 (0)	1 (0.4)	0 (0)	1 (0.8)	0/2 (0%)	1/2 (50%)	0/2 (0%)	1/2 (50%)	2026-08-09	2026-01-02	2026-08-09
113	c.168+5G>C	c.1199+17G>A	2 (0.3)	0 (0)	1 (0.4)	0 (0)	0 (0)	0 (0)	1 (0.8)	0/2 (0%)	0/2 (0%)	2/2 (100%)	0/2 (0%)	0	2026-03-08	2026-03-08
114	c.473G>A	c.1222C>T	2 (0.3)	0 (0)	0 (0)	0 (0)	0 (0)	0 (0)	2 (1.7)	2/2 (100%)	0/2 (0%)	0/2 (0%)	0/2 (0%)	0	0	0
115	c.165delT	c.331C>T	1 (0.1)	1 (1)	0 (0)	0 (0)	0 (0)	0 (0)	0 (0)	1/1 (100%)	0/1 (0%)	0/1 (0%)	0/1 (0%)	0	0	0
116	c.526C>T	c.1243G>A	1 (0.1)	1 (1)	0 (0)	0 (0)	0 (0)	0 (0)	0 (0)	0/1 (0%)	1/1 (100%)	0/1 (0%)	0/1 (0%)	0	2026-08-09	2026-08-09
117	c.526C>T	c.781C>T	1 (0.1)	1 (1)	0 (0)	0 (0)	0 (0)	0 (0)	0 (0)	1/1 (100%)	0/1 (0%)	0/1 (0%)	0/1 (0%)	0	0	0
118	c.168+5G>C	c.1222C>T	1 (0.1)	1 (1)	0 (0)	0 (0)	0 (0)	0 (0)	0 (0)	1/1 (100%)	0/1 (0%)	0/1 (0%)	0/1 (0%)	0	0	0
119	c.194T>C	c.1241A>G	1 (0.1)	1 (1)	0 (0)	0 (0)	0 (0)	0 (0)	0 (0)	0/1 (0%)	1/1 (100%)	0/1 (0%)	0/1 (0%)	2026-05-01	2026-01-05	2026-01-05
120	c.898G>T	c.932T>C	1 (0.1)	1 (1)	0 (0)	0 (0)	0 (0)	0 (0)	0 (0)	0/1 (0%)	1/1 (100%)	0/1 (0%)	0/1 (0%)	2026-07-09	0	2026-07-09
121	c.194T>C	c.838G>A	1 (0.1)	1 (1)	0 (0)	0 (0)	0 (0)	0 (0)	0 (0)	1/1 (100%)	0/1 (0%)	0/1 (0%)	0/1 (0%)	2026-05-01	0	2026-05-01
122	c.441+5G>T	c.441+5G>T	1 (0.1)	1 (1)	0 (0)	0 (0)	0 (0)	0 (0)	0 (0)	1/1 (100%)	0/1 (0%)	0/1 (0%)	0/1 (0%)	0	0	0
123	c.754C>T	NA	1 (0.1)	1 (1)	0 (0)	0 (0)	0 (0)	0 (0)	0 (0)	1/1 (100%)	0/1 (0%)	0/1 (0%)	0/1 (0%)	0	NA	NA
124	c.734T>C	c.764T>C	1 (0.1)	1 (1)	0 (0)	0 (0)	0 (0)	0 (0)	0 (0)	0/1 (0%)	0/1 (0%)	1/1 (100%)	0/1 (0%)	2026-09-09	0	2026-09-09
125	c.205C>T	c.1065+1G>A	1 (0.1)	0 (0)	0 (0)	0 (0)	0 (0)	1 (4.5)	0 (0)	1/1 (100%)	0/1 (0%)	0/1 (0%)	0/1 (0%)	NA	0	NA
126	c.838G>A	NA	1 (0.1)	0 (0)	0 (0)	0 (0)	0 (0)	1 (4.5)	0 (0)	1/1 (100%)	0/1 (0%)	0/1 (0%)	0/1 (0%)	0	NA	NA
127	c.1042C>G	NA	1 (0.1)	0 (0)	0 (0)	0 (0)	0 (0)	1 (4.5)	0 (0)	1/1 (100%)	0/1 (0%)	0/1 (0%)	0/1 (0%)	2026-04-01	NA	NA
128	c.782G>C	c.1315+1G>A	1 (0.1)	1 (1)	0 (0)	0 (0)	0 (0)	0 (0)	0 (0)	1/1 (100%)	0/1 (0%)	0/1 (0%)	0/1 (0%)	2026-06-02	0	2026-06-02
129	c.169-13T>G	c.1162G>A	1 (0.1)	1 (1)	0 (0)	0 (0)	0 (0)	0 (0)	0 (0)	0/1 (0%)	0/1 (0%)	0/1 (0%)	1/1 (100%)	0	2026-01-02	2026-01-02
130	c.163_165del	c.1222C>T	1 (0.1)	1 (1)	0 (0)	0 (0)	0 (0)	0 (0)	0 (0)	0/1 (0%)	0/1 (0%)	0/1 (0%)	1/1 (100%)	0	0	0
131	c.168+5G>C	c.168+5G>T	1 (0.1)	1 (1)	0 (0)	0 (0)	0 (0)	0 (0)	0 (0)	0/1 (0%)	0/1 (0%)	0/1 (0%)	1/1 (100%)	0	0	0
132	c.1223G>A	c.*19G>T	1 (0.1)	1 (1)	0 (0)	0 (0)	0 (0)	0 (0)	0 (0)	0/1 (0%)	0/1 (0%)	0/1 (0%)	1/1 (100%)	2026-07-04	NA	NA
133	c.473G>A	c.809G>A	1 (0.1)	1 (1)	0 (0)	0 (0)	0 (0)	0 (0)	0 (0)	0/1 (0%)	0/1 (0%)	0/1 (0%)	1/1 (100%)	0	0	0
134	c.43_44insCT	c.43_44insCT	1 (0.1)	1 (1)	0 (0)	0 (0)	0 (0)	0 (0)	0 (0)	0/1 (0%)	0/1 (0%)	0/1 (0%)	1/1 (100%)	0	0	0
135	c.194T>C	c.1042C>G	1 (0.1)	0 (0)	1 (0.4)	0 (0)	0 (0)	0 (0)	0 (0)	0/1 (0%)	0/1 (0%)	0/1 (0%)	1/1 (100%)	2026-05-01	2026-04-01	2026-05-01
136	c.926C>T	c.926C>T	1 (0.1)	0 (0)	1 (0.4)	0 (0)	0 (0)	0 (0)	0 (0)	0/1 (0%)	0/1 (0%)	0/1 (0%)	1/1 (100%)	2026-03-03	2026-03-03	2026-03-03
137	c.1315+1G>A	c.442-5C>G	1 (0.1)	0 (0)	1 (0.4)	0 (0)	0 (0)	0 (0)	0 (0)	0/1 (0%)	0/1 (0%)	0/1 (0%)	1/1 (100%)	0	2026-01-06	2026-01-06
138	c.143T>C	NA	1 (0.1)	0 (0)	1 (0.4)	0 (0)	0 (0)	0 (0)	0 (0)	0/1 (0%)	0/1 (0%)	0/1 (0%)	1/1 (100%)	2026-09-01	NA	NA
139	c.809G>A	c.1042C>G	1 (0.1)	0 (0)	0 (0)	0 (0)	1 (0.4)	0 (0)	0 (0)	0/1 (0%)	0/1 (0%)	0/1 (0%)	1/1 (100%)	0	2026-04-01	2026-04-01
140	c.1042C>G	c.1162G>A	1 (0.1)	0 (0)	1 (0.4)	0 (0)	0 (0)	0 (0)	0 (0)	0/1 (0%)	1/1 (100%)	0/1 (0%)	0/1 (0%)	2026-04-01	2026-01-02	2026-01-02
141	c.994G>A	c.1162G>A	1 (0.1)	0 (0)	1 (0.4)	0 (0)	0 (0)	0 (0)	0 (0)	1/1 (100%)	0/1 (0%)	0/1 (0%)	0/1 (0%)	NA	2026-01-02	NA
142	c.136G>A	c.1162G>A	1 (0.1)	0 (0)	1 (0.4)	0 (0)	0 (0)	0 (0)	0 (0)	1/1 (100%)	0/1 (0%)	0/1 (0%)	0/1 (0%)	2026-06-01	2026-01-02	2026-01-02
143	c.526C>T	c.1162G>A	1 (0.1)	0 (0)	1 (0.4)	0 (0)	0 (0)	0 (0)	0 (0)	1/1 (100%)	0/1 (0%)	0/1 (0%)	0/1 (0%)	0	2026-01-02	2026-01-02
144	c.136G>A	c.442‐?_509+?del	1 (0.1)	0 (0)	1 (0.4)	0 (0)	0 (0)	0 (0)	0 (0)	1/1 (100%)	0/1 (0%)	0/1 (0%)	0/1 (0%)	2026-06-01	NA	NA
145	c.442‐?_509+?del	c.782G>A	1 (0.1)	0 (0)	1 (0.4)	0 (0)	0 (0)	0 (0)	0 (0)	0/1 (0%)	1/1 (100%)	0/1 (0%)	0/1 (0%)	NA	2026-05-01	NA
146	c.441+5G>T	c.442‐?_509+?del	1 (0.1)	0 (0)	1 (0.4)	0 (0)	0 (0)	0 (0)	0 (0)	1/1 (100%)	0/1 (0%)	0/1 (0%)	0/1 (0%)	0	NA	NA
147	c.498C>A	c.498C>A	1 (0.1)	0 (0)	1 (0.4)	0 (0)	0 (0)	0 (0)	0 (0)	1/1 (100%)	0/1 (0%)	0/1 (0%)	0/1 (0%)	0	0	0
148	c.503del	c.503del	1 (0.1)	0 (0)	1 (0.4)	0 (0)	0 (0)	0 (0)	0 (0)	1/1 (100%)	0/1 (0%)	0/1 (0%)	0/1 (0%)	0	0	0
149	c.165delT	c.781C>T	1 (0.1)	0 (0)	1 (0.4)	0 (0)	0 (0)	0 (0)	0 (0)	1/1 (100%)	0/1 (0%)	0/1 (0%)	0/1 (0%)	0	0	0
150	c.754C>T	c.809G>A	1 (0.1)	0 (0)	1 (0.4)	0 (0)	0 (0)	0 (0)	0 (0)	1/1 (100%)	0/1 (0%)	0/1 (0%)	0/1 (0%)	0	0	0
151	c.526C>T	c.754C>T	1 (0.1)	0 (0)	1 (0.4)	0 (0)	0 (0)	0 (0)	0 (0)	1/1 (100%)	0/1 (0%)	0/1 (0%)	0/1 (0%)	0	0	0
152	c.194T>C	c.1045T>C	1 (0.1)	0 (0)	1 (0.4)	0 (0)	0 (0)	0 (0)	0 (0)	1/1 (100%)	0/1 (0%)	0/1 (0%)	0/1 (0%)	2026-05-01	0	2026-05-01
153	c.168+5G>C	c.1045T>C	1 (0.1)	0 (0)	1 (0.4)	0 (0)	0 (0)	0 (0)	0 (0)	1/1 (100%)	0/1 (0%)	0/1 (0%)	0/1 (0%)	0	0	0
154	c.754C>T	c.1045T>C	1 (0.1)	0 (0)	1 (0.4)	0 (0)	0 (0)	0 (0)	0 (0)	1/1 (100%)	0/1 (0%)	0/1 (0%)	0/1 (0%)	0	0	0
155	c.967_969del	c.1045T>C	1 (0.1)	0 (0)	1 (0.4)	0 (0)	0 (0)	0 (0)	0 (0)	1/1 (100%)	0/1 (0%)	0/1 (0%)	0/1 (0%)	0	0	0
156	c.143T>C	c.1066-11G>A	1 (0.1)	0 (0)	1 (0.4)	0 (0)	0 (0)	0 (0)	0 (0)	1/1 (100%)	0/1 (0%)	0/1 (0%)	0/1 (0%)	2026-09-01	0	2026-09-01
157	c.967_969del	c.1066-11G>A	1 (0.1)	0 (0)	1 (0.4)	0 (0)	0 (0)	0 (0)	0 (0)	1/1 (100%)	0/1 (0%)	0/1 (0%)	0/1 (0%)	0	0	0
158	c.1066-11G>A	c.1199+17G>A	1 (0.1)	0 (0)	1 (0.4)	0 (0)	0 (0)	0 (0)	0 (0)	0/1 (0%)	1/1 (100%)	0/1 (0%)	0/1 (0%)	0	2026-03-08	2026-03-08
159	c.250G>T	c.1199+17G>A	1 (0.1)	0 (0)	1 (0.4)	0 (0)	0 (0)	0 (0)	0 (0)	0/1 (0%)	1/1 (100%)	0/1 (0%)	0/1 (0%)	5	2026-03-08	2026-03-08
160	c.754C>T	c.1199+17G>A	1 (0.1)	0 (0)	1 (0.4)	0 (0)	0 (0)	0 (0)	0 (0)	0/1 (0%)	0/1 (0%)	1/1 (100%)	0/1 (0%)	0	2026-03-08	2026-03-08
161	c.1222C>T	c.1223G>A	1 (0.1)	0 (0)	1 (0.4)	0 (0)	0 (0)	0 (0)	0 (0)	0/1 (0%)	1/1 (100%)	0/1 (0%)	0/1 (0%)	0	2026-07-04	2026-07-04
162	c.473G>A	c.618C>A	1 (0.1)	0 (0)	1 (0.4)	0 (0)	0 (0)	0 (0)	0 (0)	1/1 (100%)	0/1 (0%)	0/1 (0%)	0/1 (0%)	0	0	0
163	c.473G>A	c.1042C>G	1 (0.1)	0 (0)	1 (0.4)	0 (0)	0 (0)	0 (0)	0 (0)	1/1 (100%)	0/1 (0%)	0/1 (0%)	0/1 (0%)	0	2026-04-01	2026-04-01
164	c.754C>T	c.1042C>G	1 (0.1)	0 (0)	1 (0.4)	0 (0)	0 (0)	0 (0)	0 (0)	1/1 (100%)	0/1 (0%)	0/1 (0%)	0/1 (0%)	0	2026-04-01	2026-04-01
165	c.168+5G>C	c.842C>T	1 (0.1)	0 (0)	1 (0.4)	0 (0)	0 (0)	0 (0)	0 (0)	0/1 (0%)	1/1 (100%)	0/1 (0%)	0/1 (0%)	0	0	0
166	c.168+5G>C	c.745C>T	1 (0.1)	0 (0)	1 (0.4)	0 (0)	0 (0)	0 (0)	0 (0)	1/1 (100%)	0/1 (0%)	0/1 (0%)	0/1 (0%)	0	2026-05-02	2026-05-02
167	c.1055delG	c.1243G>A	1 (0.1)	0 (0)	1 (0.4)	0 (0)	0 (0)	0 (0)	0 (0)	0/1 (0%)	1/1 (100%)	0/1 (0%)	0/1 (0%)	0	2026-08-09	2026-08-09
168	c.168+5G>C	c.1243G>A	1 (0.1)	0 (0)	1 (0.4)	0 (0)	0 (0)	0 (0)	0 (0)	0/1 (0%)	0/1 (0%)	1/1 (100%)	0/1 (0%)	0	2026-08-09	2026-08-09
169	c.754C>T	c.1241A>G	1 (0.1)	0 (0)	1 (0.4)	0 (0)	0 (0)	0 (0)	0 (0)	0/1 (0%)	1/1 (100%)	0/1 (0%)	0/1 (0%)	0	2026-01-05	2026-01-05
170	c.1055delG	c.1241A>G	1 (0.1)	0 (0)	1 (0.4)	0 (0)	0 (0)	0 (0)	0 (0)	0/1 (0%)	1/1 (100%)	0/1 (0%)	0/1 (0%)	0	2026-01-05	2026-01-05
171	c.194T>C	c.204A>T	1 (0.1)	0 (0)	1 (0.4)	0 (0)	0 (0)	0 (0)	0 (0)	1/1 (100%)	0/1 (0%)	0/1 (0%)	0/1 (0%)	2026-05-01	2026-04-05	2026-04-05
172	c.194T>C	c.842+1G>A	1 (0.1)	0 (0)	1 (0.4)	0 (0)	0 (0)	0 (0)	0 (0)	1/1 (100%)	0/1 (0%)	0/1 (0%)	0/1 (0%)	2026-05-01	0	2026-05-01
173	c.204A>T	c.1315+1G>A	1 (0.1)	0 (0)	1 (0.4)	0 (0)	0 (0)	0 (0)	0 (0)	1/1 (100%)	0/1 (0%)	0/1 (0%)	0/1 (0%)	2026-04-05	0	2026-04-05
174	c.745C>T	c.1315+1G>A	1 (0.1)	0 (0)	1 (0.4)	0 (0)	0 (0)	0 (0)	0 (0)	1/1 (100%)	0/1 (0%)	0/1 (0%)	0/1 (0%)	2026-05-02	0	2026-05-02
175	c.194T>C	c.967_969del	1 (0.1)	0 (0)	1 (0.4)	0 (0)	0 (0)	0 (0)	0 (0)	1/1 (100%)	0/1 (0%)	0/1 (0%)	0/1 (0%)	2026-05-01	0	2026-05-01
176	c.250G>T	c.967_969del	1 (0.1)	0 (0)	1 (0.4)	0 (0)	0 (0)	0 (0)	0 (0)	0/1 (0%)	1/1 (100%)	0/1 (0%)	0/1 (0%)	5	0	5
177	c.168+5G>C	c.967_969del	1 (0.1)	0 (0)	1 (0.4)	0 (0)	0 (0)	0 (0)	0 (0)	1/1 (100%)	0/1 (0%)	0/1 (0%)	0/1 (0%)	0	0	0
178	c.842C>T	c.967_969del	1 (0.1)	0 (0)	1 (0.4)	0 (0)	0 (0)	0 (0)	0 (0)	1/1 (100%)	0/1 (0%)	0/1 (0%)	0/1 (0%)	0	0	0
179	c.782G>A	c.967_969del	1 (0.1)	0 (0)	1 (0.4)	0 (0)	0 (0)	0 (0)	0 (0)	1/1 (100%)	0/1 (0%)	0/1 (0%)	0/1 (0%)	2026-05-01	0	2026-05-01
180	c.194T>C	c.721C>T	1 (0.1)	0 (0)	0 (0)	0 (0)	1 (0.4)	0 (0)	0 (0)	0/1 (0%)	0/1 (0%)	1/1 (100%)	0/1 (0%)	2026-05-01	2026-01-05	2026-01-05
181	c.1169A>G	c.1066-11G>A	1 (0.1)	0 (0)	0 (0)	0 (0)	1 (0.4)	0 (0)	0 (0)	0/1 (0%)	0/1 (0%)	1/1 (100%)	0/1 (0%)	2026-08-06	0	2026-08-06
182	c.250G>T	c.527G>T	1 (0.1)	0 (0)	0 (0)	0 (0)	1 (0.4)	0 (0)	0 (0)	0/1 (0%)	0/1 (0%)	1/1 (100%)	0/1 (0%)	5	2026-08-09	2026-08-09
183	c.745C>T	c.1222C>T	1 (0.1)	0 (0)	0 (0)	0 (0)	1 (0.4)	0 (0)	0 (0)	0/1 (0%)	0/1 (0%)	0/1 (0%)	1/1 (100%)	2026-05-02	0	2026-05-02
184	c.728G>A	c.1066-11G>A	1 (0.1)	0 (0)	1 (0.4)	0 (0)	0 (0)	0 (0)	0 (0)	1/1 (100%)	0/1 (0%)	0/1 (0%)	0/1 (0%)	0.4	0	0.4
185	c.168+5G>C	c.649T>C	1 (0.1)	0 (0)	1 (0.4)	0 (0)	0 (0)	0 (0)	0 (0)	1/1 (100%)	0/1 (0%)	0/1 (0%)	0/1 (0%)	0	NA	NA
186	c.1066-11G>A	c.1229T>G	1 (0.1)	0 (0)	1 (0.4)	0 (0)	0 (0)	0 (0)	0 (0)	0/1 (0%)	1/1 (100%)	0/1 (0%)	0/1 (0%)	0	NA	NA
187	c.799C>T	c.1066-11G>A	1 (0.1)	0 (0)	1 (0.4)	0 (0)	0 (0)	0 (0)	0 (0)	1/1 (100%)	0/1 (0%)	0/1 (0%)	0/1 (0%)	0	0	0
188	c.745C>T	c.842C>T	1 (0.1)	0 (0)	1 (0.4)	0 (0)	0 (0)	0 (0)	0 (0)	1/1 (100%)	0/1 (0%)	0/1 (0%)	0/1 (0%)	2026-05-02	0	2026-05-02
189	c.250G>T	c.842C>T	1 (0.1)	0 (0)	1 (0.4)	0 (0)	0 (0)	0 (0)	0 (0)	0/1 (0%)	1/1 (100%)	0/1 (0%)	0/1 (0%)	5	0	5
190	c.168+5G>C	c.250G>T	1 (0.1)	0 (0)	1 (0.4)	0 (0)	0 (0)	0 (0)	0 (0)	1/1 (100%)	0/1 (0%)	0/1 (0%)	0/1 (0%)	0	5	5
191	c.143T>C	c.782G>A	1 (0.1)	0 (0)	1 (0.4)	0 (0)	0 (0)	0 (0)	0 (0)	1/1 (100%)	0/1 (0%)	0/1 (0%)	0/1 (0%)	2026-09-01	2026-05-01	2026-09-01
192	c.473G>A	c.526C>T	1 (0.1)	0 (0)	1 (0.4)	0 (0)	0 (0)	0 (0)	0 (0)	1/1 (100%)	0/1 (0%)	0/1 (0%)	0/1 (0%)	0	0	0
193	c.165delT	c.1162G>A	1 (0.1)	0 (0)	1 (0.4)	0 (0)	0 (0)	0 (0)	0 (0)	1/1 (100%)	0/1 (0%)	0/1 (0%)	0/1 (0%)	0	2026-01-02	2026-01-02
194	c.712A>G	c.1045T>C	1 (0.1)	0 (0)	1 (0.4)	0 (0)	0 (0)	0 (0)	0 (0)	1/1 (100%)	0/1 (0%)	0/1 (0%)	0/1 (0%)	5	0	5
195	c.745C>T	c.754C>T	1 (0.1)	0 (0)	1 (0.4)	0 (0)	0 (0)	0 (0)	0 (0)	0/1 (0%)	1/1 (100%)	0/1 (0%)	0/1 (0%)	2026-05-02	0	2026-05-02
196	c.441+4A>G	c.1162G>A	1 (0.1)	1 (1)	0 (0)	0 (0)	0 (0)	0 (0)	0 (0)	0/1 (0%)	1/1 (100%)	0/1 (0%)	0/1 (0%)	0	2026-01-02	2026-01-02
197	c.960G>C	c.1315+1G>A	1 (0.1)	1 (1)	0 (0)	0 (0)	0 (0)	0 (0)	0 (0)	0/1 (0%)	0/1 (0%)	0/1 (0%)	1/1 (100%)	2026-05-04	0	2026-05-04
198	c.712A>C	c.1241A>G	1 (0.1)	1 (1)	0 (0)	0 (0)	0 (0)	0 (0)	0 (0)	0/1 (0%)	1/1 (100%)	0/1 (0%)	0/1 (0%)	0	2026-01-05	2026-01-05
199	c.250G>T	c.250G>T	1 (0.1)	0 (0)	0 (0)	0 (0)	1 (0.4)	0 (0)	0 (0)	1/1 (100%)	0/1 (0%)	0/1 (0%)	0/1 (0%)	5	5	5
200	c.745C>T	c.898G>T	1 (0.1)	0 (0)	1 (0.4)	0 (0)	0 (0)	0 (0)	0 (0)	0/1 (0%)	0/1 (0%)	1/1 (100%)	0/1 (0%)	2026-05-02	2026-07-09	2026-07-09
201	c.283A>T	c.722G>A	1 (0.1)	0 (0)	0 (0)	0 (0)	0 (0)	0 (0)	1 (0.8)	0/1 (0%)	0/1 (0%)	0/1 (0%)	1/1 (100%)	5	5	5
202	c.1208C>T	c.1315+1G>A	1 (0.1)	0 (0)	0 (0)	0 (0)	0 (0)	0 (0)	1 (0.8)	0/1 (0%)	0/1 (0%)	0/1 (0%)	1/1 (100%)	2026-07-09	0	2026-07-09
203	c.561G>A	c.727C>T	1 (0.1)	0 (0)	0 (0)	0 (0)	0 (0)	0 (0)	1 (0.8)	0/1 (0%)	0/1 (0%)	0/1 (0%)	1/1 (100%)	0	0	0
204	c.168+5G>C	c.1042C>G	1 (0.1)	0 (0)	0 (0)	0 (0)	0 (0)	0 (0)	1 (0.8)	1/1 (100%)	0/1 (0%)	0/1 (0%)	0/1 (0%)	0	2026-04-01	2026-04-01
205	c.842+1G>T	c.1162G>A	1 (0.1)	0 (0)	0 (0)	0 (0)	0 (0)	0 (0)	1 (0.8)	1/1 (100%)	0/1 (0%)	0/1 (0%)	0/1 (0%)	0	2026-01-02	2026-01-02
206	c.136G>A	c.442_509del168	1 (0.1)	0 (0)	0 (0)	0 (0)	0 (0)	0 (0)	1 (0.8)	1/1 (100%)	0/1 (0%)	0/1 (0%)	0/1 (0%)	2026-06-01	0	2026-06-01
207	c.442_509del168	c.782G>A	1 (0.1)	0 (0)	0 (0)	0 (0)	0 (0)	0 (0)	1 (0.8)	1/1 (100%)	0/1 (0%)	0/1 (0%)	0/1 (0%)	0	2026-05-01	2026-05-01
208	c.441+5G>T	c.442_509del168	1 (0.1)	0 (0)	0 (0)	0 (0)	0 (0)	0 (0)	1 (0.8)	1/1 (100%)	0/1 (0%)	0/1 (0%)	0/1 (0%)	0	0	0
209	c.168+5G>A	c.842C>T	1 (0.1)	0 (0)	0 (0)	0 (0)	0 (0)	0 (0)	1 (0.8)	1/1 (100%)	0/1 (0%)	0/1 (0%)	0/1 (0%)	0	0	0
210	c.168+5G>A	c.745C>T	1 (0.1)	0 (0)	0 (0)	0 (0)	0 (0)	0 (0)	1 (0.8)	1/1 (100%)	0/1 (0%)	0/1 (0%)	0/1 (0%)	0	2026-05-02	2026-05-02
211	c.1162G>A	c.1232C>G	1 (0.1)	0 (0)	0 (0)	0 (0)	0 (0)	0 (0)	1 (0.8)	1/1 (100%)	0/1 (0%)	0/1 (0%)	0/1 (0%)	2026-01-02	0	2026-01-02
212	c.526C>T	c.1069T>G	1 (0.1)	0 (0)	0 (0)	0 (0)	0 (0)	0 (0)	1 (0.8)	1/1 (100%)	0/1 (0%)	0/1 (0%)	0/1 (0%)	0	NA	NA
213	c.719T>C	c.728G>A	1 (0.1)	0 (0)	0 (0)	0 (0)	0 (0)	0 (0)	1 (0.8)	1/1 (100%)	0/1 (0%)	0/1 (0%)	0/1 (0%)	NA	0.4	NA
214	c.168+5G>A	c.1243G>A	1 (0.1)	0 (0)	0 (0)	0 (0)	0 (0)	0 (0)	1 (0.8)	0/1 (0%)	0/1 (0%)	1/1 (100%)	0/1 (0%)	0	2026-08-09	2026-08-09
215	c.1162G>A	c.1241A>G	1 (0.1)	0 (0)	0 (0)	0 (0)	0 (0)	0 (0)	1 (0.8)	0/1 (0%)	1/1 (100%)	0/1 (0%)	0/1 (0%)	2026-01-02	2026-01-05	2026-01-05
216	c.359G>A	c.1169A>G	1 (0.1)	0 (0)	0 (0)	0 (0)	0 (0)	0 (0)	1 (0.8)	0/1 (0%)	1/1 (100%)	0/1 (0%)	0/1 (0%)	0	2026-08-06	2026-08-06
217	c.782G>A	c.1223G>A	1 (0.1)	0 (0)	0 (0)	0 (0)	0 (0)	0 (0)	1 (0.8)	0/1 (0%)	1/1 (100%)	0/1 (0%)	0/1 (0%)	2026-05-01	2026-07-04	2026-07-04
218	c.614A>C	c.754C>T	1 (0.1)	0 (0)	0 (0)	0 (0)	0 (0)	0 (0)	1 (0.8)	0/1 (0%)	1/1 (100%)	0/1 (0%)	0/1 (0%)	NA	0	NA
219	c.842+1G>A	c.1169A>G	1 (0.1)	0 (0)	0 (0)	0 (0)	0 (0)	0 (0)	1 (0.8)	0/1 (0%)	1/1 (100%)	0/1 (0%)	0/1 (0%)	0	2026-08-06	2026-08-06
	Note *BioPKU Genotypic Phenotype Value (GPV) is equal to the higher Allelic Phenotype Value (APV) of the two alleles (APVmax). APV cut-off values are defined: 0-2.7 is cPKU; 2.8-6.6 is mPKU; 6.7-10.0 is HPA allowing overlapping.
